# Supplementary material for: Dual probe ligation in situ hybridization with rolling-circle amplification for high-plex spatial transcriptomics
Source: Biochem Biophys Rep. 2025 Aug 18;43:102207. doi: 10.1016/j.bbrep.2025.102207 (PMC12391569; doi:10.1016/j.bbrep.2025.102207)
Supplement: Multimedia component 2 [file mmc2.xlsx]

## Sheet: Ligation sequences
Associated figure(s)	probes_LISH_ID	LnR_3P	LnR_5P
Figure 1d	GAPDH	/5PHOS/GGAGCTGTCGTTCACTCCGAACGAACGATAGCCGAACGAACGATAGCATCTTGAGGCTGTTGTCArUrA	/5PHOS/CTTCTCATGGTTCACACCCAATTGACCGTCTCGTTATTGACCGTCTCGTTAGATCGGAAGAGCACAC
Figure 1d	ACTIN	/5PHOS/GGAGCTGTCGTTCACTCGGTTCCAATCGGATCGGTTCCAATCGGATCAAAACAAATAAAGCCATGrCrC	/5PHOS/AATCTCATCTTGTTTTCTGCTCGGACGATCATGGGTCGGACGATCATGGGAGATCGGAAGAGCACAC
Figure 2c	B2M_E1	/5Phos/GGAGCTGTCGTTCACTCCGAACGAACGATAGCATTGACCGTCTCGTTAAAATAAACCAGATTAACrCrA	/5Phos/CAACCATGCCTTACTTTATCGCGCAGCAATTCACTCACCGTTGCGCTTACAGATCGGAAGAGCACAC
Figure 2c	B2M_r995	/5Phos/GGAGCTGTCGTTCACTCCGAACGAACGATAGCATTAGGGCATCGACCTGCTGCTTACATGTCTCGrArU	/5Phos/CCCACTTAACTATCTTGGGCGGTCCCGTTGAACTTTCCGTCACGCAATTTAGATCGGAAGAGCACAC
Figure 2c	GAPDH_E1	/5Phos/GGAGCTGTCGTTCACTCATTGACCGTCTCGTTATTAGGGCATCGACCATCTTGAGGCTGTTGTCArUrA	/5Phos/CTTCTCATGGTTCACACCCAGCGCAGCAATTCACTAACGAGCGTCCCTTGAGATCGGAAGAGCACAC
Figure 2c	GAPDH_P3	/5Phos/GGAGCTGTCGTTCACTCATTGACCGTCTCGTTATTAGGGCATCGACCCCCTCCGACGCCTGCTTCrArC	/5Phos/CACCTTCTTGATGTCATCATGGTCCCGTTGAACTTCGTTGCGACGACTAAAGATCGGAAGAGCACAC
Figure 2c	ACTB_E3	/5Phos/GGAGCTGTCGTTCACTCATTGACCGTCTCGTTATTAGGGCATCGACCAAGGTGTGCACTTTTATTrCrA	/5Phos/ACTGGTCTCAAGTCAGTGTACGAACGAACGATAGCAACGAGCGTCCCTTGAGATCGGAAGAGCACAC
Figure 2c	ACTB_E2	/5Phos/GGAGCTGTCGTTCACTCGGTTCCAATCGGATCAACGAGCGTCCCTTGAAAACAAATAAAGCCATGrCrC	/5Phos/AATCTCATCTTGTTTTCTGCGGTCCCGTTGAACTTCGAACGAACGATAGCAGATCGGAAGAGCACAC
Figure 2c	RPL0_E1	/5Phos/GGAGCTGTCGTTCACTCGGTTCCAATCGGATCATTGACCGTCTCGTTACTTTGTCTCCAGTCTTGrArU	/5Phos/CAGCTGCACATCACTCAGGACGAACGAACGATAGCTCGGACGATCATGGGAGATCGGAAGAGCACAC
Figure 2c	RPL0_E2	/5Phos/GGAGCTGTCGTTCACTCGGTCCCGTTGAACTTATTGACCGTCTCGTTGGCCAGGACTCGTTTGTArCrC	/5Phos/CGTTGATGATAGAATGGGGTCGAACGAACGATAGCAGCGCGTCAAACAGAAGATCGGAAGAGCACAC
Figure 2c	XBP1_1453	/5PHOS/GGAGCTGTCGTTCACTCGGTTCCAATCGGATCATTAGGGCATCGACCACTGGCCTCACTTCATTCrCrC	/5PHOS/CTTGGCTTCCGCCTCCTCTTGGTCCCGTTGAACTTCGTAGCGGAATCTGCAGATCGGAAGAGCACAC
Figure 2c	XBP1_1455	/5PHOS/GGAGCTGTCGTTCACTCCGAACGAACGATAGCATTAGGGCATCGACCCTACTCTGTTTTTCAGTTrUrC	/5PHOS/CTCCTCAGCGCCTTCTCCTCGCGCAGCAATTCACTGTCGGGAACGGATACAGATCGGAAGAGCACAC
Figure 3	ACTIN	/5Phos/GGAGCTGTCGTTCACTCATTAGGGCATCGACCGCGCAGCAATTCACTAAGGTGTGCACTTTTATTrCrA	/5Phos/ACTGGTCTCAAGTCAGTGTAGGTCCCGTTGAACTTAGCGCGTCAAACAGAAGATCGGAAGAGCACAC
Figure 3	18S (traditional)	/5Phos/GGAGCTGTCGTTCACTCGGTTCCAATCGGATCCGAACGAACGATAGCAATCATGGCCTCAGTTCCrGrA	/5Phos/AAACCAACAAAATAGAACCGTCGGACGATCATGGGATTGACCGTCTCGTTAGATCGGAAGAGCACAC
Figure 3	18S (decoy)	GGTTCCAATCGGATCCGAACGAACGATAGCAATCATGGCCTCAGTTCCGA	/5Phos/AAACCAACAAAATAGAACCGTCGGACGATCATGGGATTGACCGTCTCGTTAGATCGGAAGAGCACAC
Figures 5, 7	ACTIN - LISH QC	GGAGCTGTCGTTCACTCAAAACAAATAAAGCCATGCC	/5Phos/AATCTCATCTTGTTTTCTGCAGATCGGAAGAGCACAC
Figures 5, 7	GAPDH - LISH QC	GGAGCTGTCGTTCACTCATCTTGAGGCTGTTGTCATA	/5Phos/CTTCTCATGGTTCACACCCAAGATCGGAAGAGCACAC
Figure 4, 5, 7; Supplementary Figure 1, 2	HLADRB1_4|7HLADRB1_10|13	/5Phos/GGAGCTGTCGTTCACTCATTGACCGTCTCGTTGGTCCCGTTGAACTTGCAGATTCAGACCGTGCTrCrU	/5Phos/CCATTCCACTGTGAGAGGGCCGTTGCGACGACTAACGTAGCGGAATCTGCAGATCGGAAGAGCACAC
Figure 4, 5, 7; Supplementary Figure 1, 2	IGHA_1|3IGHA_9|11	/5Phos/GGAGCTGTCGTTCACTCGGTTCCAATCGGATCTCGGACGATCATGGGGCGGTCACGTTCTGTCCGrCrU	/5Phos/TTCGCTCCAGGTCACACTGAAACGAGCGTCCCTTGCACCGTTGCGCTTACAGATCGGAAGAGCACAC
Figure 4, 5, 7; Supplementary Figure 1, 2	IGHG_2|4IGHG_13|15	/5Phos/GGAGCTGTCGTTCACTCCGAACGAACGATAGCATTGACCGTCTCGTTTAGAAGCCTTTGACCAGGrCrA	/5Phos/GGTCAGGCTGACCTGGTTCTTGGTCCGTAGCGGAATCTGCGATGTAATTCGGCCGAGATCGGAAGAGCACAC
Figure 4, 5, 7; Supplementary Figure 1, 2	IGHM_6|8IGHM_18|20	/5Phos/GGAGCTGTCGTTCACTCGCGCAGCAATTCACTAGCGCGTCAAACAGAGTGTCTTGATCGGGGACArCrA	/5Phos/CATGGAGGACGCATTCTGCTGTTAGGATGGGTTGTGTTGTGAAGAAATAGAGATCGGAAGAGCACAC
Figure 4, 5, 7; Supplementary Figure 1, 2	TGFB3-2_14|16TGFB3-2_21|23	/5Phos/GGAGCTGTCGTTCACTCGTCGGGAACGGATACTATGTAAGTGGGTGGTTCTAGACCTAAGTTGGArCrU	/5Phos/CTCTTCTCAACAGCCACTCAGTGATGTAGTGGGATGAGAAAGGTGTAAGGAGATCGGAAGAGCACAC
Figure 4, 5, 7; Supplementary Figure 1, 2	TGFB3-1_17|19TGFB3-1_22|24	/5Phos/GGAGCTGTCGTTCACTCTTAGGGAGGTGGGTGGAAGGGAGTAATTGAGTGTTGTACAGTCCCAGCrArC	/5Phos/CGTGCTGTGGGTTGTGTCTGGAAGGAGTAGAGGAGAATGGAGGAATGGGTAGATCGGAAGAGCACAC
Figure 4, 5, 6, 7; Supplementary Figure 1, 2	3P_Portal|XBP1_SJ_1|3; 5P_Portal|XBP1_SJ_7|8_RM	/5Phos/GGAGCTGTCGTTCACTCGGTTCCAATCGGATCTCGGACGATCATGGGAACTGGGCCTGCACCTGCrUrG	/5Phos/CGGACTCAGCAGACCCGGCCGGTCCCGTTGAACTTAGCGCGTCAAACAGAAGATCGGAAGAGCACAC
Figure 4, 5, 6, 7; Supplementary Figure 1, 2	3P_Portal|XBP1_SJ_1|3; 5P_Portal|XBP1_SJ_4|2	/5Phos/GGAGCTGTCGTTCACTCGGTTCCAATCGGATCTCGGACGATCATGGGAACTGGGCCTGCACCTGCrUrG	/5Phos/CAGAGTGCACGTAGTCTGAGATTGACCGTCTCGTTCGAACGAACGATAGCAGATCGGAAGAGCACAC
Figure 4, 5, 7; Supplementary Figure 1, 2	3P_TNFRSF18 LISH_23-15P_TNFRSF18 LISH_24-2	/5Phos/GGA GCT GTC GTT CAC TCG ATG TAA TTC GGC CGG TTA GGA TGG GTT GTG GTC CGG AAA CTG CCT CCrC rC	/5Phos/CCG GGT AAT CGC GGC AGC AGA ATG GAG GAA TGG GTC GAA CGA ACG ATA GCA GAT CGG AAG AGC ACA C
Figure 4, 5, 7; Supplementary Figure 1, 2	3P_TNFRSF4 LISH_15-185P_TNFRSF4 LISH_17-16	/5Phos/GGA GCT GTC GTT CAC TCG AAG GAG TAG AGG AGG TTG TGA AGA AAT AGG GTG TCC TGA CTC TCG GTrG rC	/5Phos/CAG GGG GCT TGT GGG CAT CGT TAG GGA GGT GGG TGT ATG TAA GTG GGT GGA GAT CGG AAG AGC ACA C
Figure 4, 5, 7; Supplementary Figure 1, 2	3P_TNFRSF14 LISH_22-205P_TNFRSF14 LISH_21-19	/5Phos/GGA GCT GTC GTT CAC TCG TCG GGA ACG GAT ACC GTA GCG GAA TCT GCC TGG TCT CAC AAA TGT CArC rU	/5Phos/CTC CCT TCT GCA CCC TCT GGG TGA TGT AGT GGG ATG AAG GGA GTA ATT GAA GAT CGG AAG AGC ACA C
Figure 4, 5, 7; Supplementary Figure 1, 2	3P_TNFRSF9 LISH_14-135P_TNFRSF9 LISH_12-11	/5Phos/GGA GCT GTC GTT CAC TCC GTT GCG ACG ACT AAG GTC CCG TTG AAC TTC TCT GAG GCT CTT GAT GGrC rU	/5Phos/CTT GAG ATC TCA GGG CTG CCT CCG TCA CGC AAT TTC ACC GTT GCG CTT ACA GAT CGG AAG AGC ACA C
Figure 4, 5, 7; Supplementary Figure 1, 2	3P_CSF1 LISH_10-75P_CSF1 LISH_9-8	/5Phos/GGA GCT GTC GTT CAC TCA TTA GGG CAT CGA CCG CGC AGC AAT TCA CTA TAG ATG TCC AGA CCT TTrC rU	/5Phos/CCG CCG CCT CCA CCT GTA GAA ACG AGC GTC CCT TGA GCG CGT CAA ACA GAA GAT CGG AAG AGC ACA C
Figure 4, 5, 7; Supplementary Figure 1, 2	3P_CD2 LISH_5-65P_CD2 LISH_4-3	/5Phos/GGA GCT GTC GTT CAC TCC GAA CGA ACG ATA GCG GTC CCG TTG AAC TTG ACT GTG ATG GAG TGT CTrC rC	/5Phos/CTG GAC AGC TGA CAG GCT CGA TTG ACC GTC TCG TTT CGG ACG ATC ATG GGA GAT CGG AAG AGC ACA C
Figure 4, 5, 7; Supplementary Figure 1, 2	3P_VTCN1 LISH_2-75P_VTCN1 LISH_4-5	/5Phos/GGA GCT GTC GTT CAC TCA ACG AGC GTC CCT TGT CCG TCA CGC AAT TTA GCT TCC CCT TGG GTG GCrA rG	/5Phos/CTG AAA TAC CAA AGC CAA TGA TTG ACC GTC TCG TTA TTA GGG CAT CGA CCA GAT CGG AAG AGC ACA C
Figure 4, 5, 7; Supplementary Figure 1, 2	3P_RORC LISH_9-125P_RORC LISH_10-11	/5Phos/GGA GCT GTC GTT CAC TCG AAG GAG TAG AGG AGA ATG GAG GAA TGG GTT TTC CAG AAT GCA GCT CArC rA	/5Phos/CTT TGC CAG GAT GCT TTG GCC GTT GCG ACG ACT AAC ACC GTT GCG CTT ACA GAT CGG AAG AGC ACA C
Figure 4, 5, 7; Supplementary Figure 1, 2	3P_CD1C ENST00000368170_22-245P_CD1C ENST00000368170_21-23	/5Phos/GGA GCT GTC GTT CAC TCT TAG GGA GGT GGG TGG AAG GGA GTA ATT GAC TTC TTC TCT TCA ATG TArC rU	/5Phos/GCC CGC TTT CAC CTG TAC TTG TGA TGT AGT GGG ATG AGA AAG GTG TAA GGA GAT CGG AAG AGC ACA C
Figure 4, 5, 7; Supplementary Figure 1, 2	3P_SLAMF7 LISH_17-195P_SLAMF7 LISH_18-20	/5Phos/GGA GCT GTC GTT CAC TCG ATG TAA TTC GGC CGT ATG TAA GTG GGT GGT TCC TCT TCC TGG ATC CArG rA	/5Phos/CTT CTT GTC TCT CTC TCT TCG TTA GGA TGG GTT GTG TTG TGA AGA AAT AGA GAT CGG AAG AGC ACA C
Figure 4, 5, 7; Supplementary Figure 1, 2	3P_CD244 LISH_15-165P_CD244 LISH_14-13	/5Phos/GGA GCT GTC GTT CAC TCA GCG CGT CAA ACA GAG CGC AGC AAT TCA CTT ATG TAG AAT CTA GGT AArG rU	/5Phos/CTT CCT GGA AGG CTG AAT TAG TCG GGA ACG GAT ACC GTA GCG GAA TCT GCA GAT CGG AAG AGC ACA C
Figure 4, 5, 7; Supplementary Figure 1, 2	3P_SELL LISH_8-65P_SELL LISH_1-3	/5Phos/GGA GCT GTC GTT CAC TCG CGC AGC AAT TCA CTA ATG GAG GAA TGG GTA CCT TTC TCC TTC TTA TArU rU	/5Phos/GGA TAA AAG GTC TGG GGG CAG GTT CCA ATC GGA TCT CGG ACG ATC ATG GGA GAT CGG AAG AGC ACA C
Figure 4, 5, 7; Supplementary Figure 1, 2	3P_TNFSF4 LISH_6-245P_TNFSF4 LISH_8-22	/5Phos/GGA GCT GTC GTT CAC TCG TGA TGT AGT GGG ATG TTA GGA TGG GTT GTT ATT CTT GTC AAA AAT TCrC rG	/5Phos/CGG TAA ATT GTA CTT TGA TAA GCG CGT CAA ACA GAG AAG GAG TAG AGG AGA GAT CGG AAG AGC ACA C
Figure 4, 5, 7; Supplementary Figure 1, 2	3P_PTGS2 LISH_21-185P_PTGS2 LISH_23-20	/5Phos/GGA GCT GTC GTT CAC TCG AAG GGA GTA ATT GAG TCG GGA ACG GAT ACA AGA AAC AGC ATG CGT CCrU rU	/5Phos/GTG TTG AGC AGT TTT CTC CAG AGA AAG GTG TAA GGG TTG TGA AGA AAT AGA GAT CGG AAG AGC ACA C
Figure 4, 5, 7; Supplementary Figure 1, 2	3P_PTPRC LISH_19-145P_PTPRC LISH_17-16	/5Phos/GGA GCT GTC GTT CAC TCC GTT GCG ACG ACT AAT CCG TCA CGC AAT TTG CTT GGC AAC CCA GGT AArC rC	/5Phos/TCT CCA CTG TTG TCT TAT CAT TAG GGA GGT GGG TGT ATG TAA GTG GGT GGA GAT CGG AAG AGC ACA C
Figure 4, 5, 7; Supplementary Figure 1, 2	3P_IL10 LISH_10-125P_IL10 LISH_5-7	/5Phos/GGA GCT GTC GTT CAC TCC ACC GTT GCG CTT ACG ATG TAA TTC GGC CGT TTA AAT CCC AGG TTC CTrG rU	/5Phos/CTT AAA GTC CTC CAG CAA GGA TTA GGG CAT CGA CCG GTC CCG TTG AAC TTA GAT CGG AAG AGC ACA C
Figure 4, 5, 7; Supplementary Figure 1, 2	3P_TGFB2 LISH_11-155P_TGFB2 LISH_9-13	/5Phos/GGA GCT GTC GTT CAC TCT CGG ACG ATC ATG GGA TTG ACC GTC TCG TTT GAG GTG GCT GTT CAC CArA rU	/5Phos/CTT TAT GGT GAA GCC ATT CAA ACG AGC GTC CCT TGC GTA GCG GAA TCT GCA GAT CGG AAG AGC ACA C
Figure 4, 5, 7; Supplementary Figure 1, 2	3P_NLRP3 LISH_3-45P_NLRP3 LISH_23-24	/5Phos/GGA GCT GTC GTT CAC TCC GAA CGA ACG ATA GCC ACC GTT GCG CTT ACG CAA ACA CGT CTT CGG TTrC rC	/5Phos/CCA TGA GAA CAG GCA GCA TGG AGA AAG GTG TAA GGA ATG GAG GAA TGG GTA GAT CGG AAG AGC ACA C
Figure 4, 5, 7; Supplementary Figure 1, 2	3P_CD8A LISH_2-115P_CD8A LISH_12-1	/5Phos/GGA GCT GTC GTT CAC TCG TGA TGT AGT GGG ATT TAG GGA GGT GGG TGT TCT GTG AGG TTG TAG TArU rU	/5Phos/TGT GGT TGC AGT AAA GGG TGT CCG TCA CGC AAT TTG GTT CCA ATC GGA TCA GAT CGG AAG AGC ACA C
Figure 4, 5, 7; Supplementary Figure 1, 2	3P_CD8B LISH_21-175P_CD8B LISH_18-22	/5Phos/GGA GCT GTC GTT CAC TCG AAG GGA GTA ATT GAT ATG TAA GTG GGT GGT AAT TTT TGG GAT CTA CArC rU	/5Phos/GCT GTA GTA TCC ATG CAG GCG TTA GGA TGG GTT GTG AAG GAG TAG AGG AGA GAT CGG AAG AGC ACA C
Figure 4, 5, 7; Supplementary Figure 1, 2	3P_IL1B LISH_19-165P_IL1B LISH_15-20	/5Phos/GGA GCT GTC GTT CAC TCA ACG AGC GTC CCT TGG TCG GGA ACG GAT ACT AGT TAT CTG AAG TGT ATrA rU	/5Phos/CTC CAG CTG TAG AGT GGG CTG ATG TAA TTC GGC CGG TTG TGA AGA AAT AGA GAT CGG AAG AGC ACA C
Figure 4, 5, 7; Supplementary Figure 1, 2	3P_CXCR4 LISH_9-145P_CXCR4 LISH_13-10	/5Phos/GGA GCT GTC GTT CAC TCG CGC AGC AAT TCA CTA TTA GGG CAT CGA CCC AAT GAT AAT GAG GGA AArA rG	/5Phos/ACT GAT CCC CTC CAT GGT AAC GTA GCG GAA TCT GCC GTT GCG ACG ACT AAA GAT CGG AAG AGC ACA C
Figure 4, 5, 7; Supplementary Figure 1, 2	3P_IFIH1 ENST00000649979_6-55P_IFIH1 ENST00000649979_7-8	/5Phos/GGA GCT GTC GTT CAC TCG TGA TGT AGT GGG ATG AAG GAG TAG AGG AGA AGT TCC ATT GGC TCT GGrU rG	/5Phos/TCT GAC AAT TGA ACA CCA GCG GTC CCG TTG AAC TTA GCG CGT CAA ACA GAA GAT CGG AAG AGC ACA C
Figure 4, 5, 7; Supplementary Figure 1, 2	3P_STAT1 LISH_21-225P_STAT1 LISH_4-3	/5Phos/GGA GCT GTC GTT CAC TCG GTT CCA ATC GGA TCC GAA CGA ACG ATA GCA CTT GGA CAA AGG TGT TTrC rC	/5Phos/CTT CCT TTG GCC TGG AGT AAA TTG ACC GTC TCG TTT CGG ACG ATC ATG GGA GAT CGG AAG AGC ACA C
Figure 4, 5, 7; Supplementary Figure 1, 2	3P_CD28 LISH_1-25P_CD28 LISH_20-19	/5Phos/GGA GCT GTC GTT CAC TCG CGC AGC AAT TCA CTC GTT GCG ACG ACT AAA TCT GGG CAC GGT TCT GGrA rU	/5Phos/CTT TCA CAT GGA TAA TGG TTG TTG TGA AGA AAT AGG AAG GGA GTA ATT GAA GAT CGG AAG AGC ACA C
Figure 4, 5, 7; Supplementary Figure 1, 2	3P_CTLA4 LISH_6-105P_CTLA4 LISH_8-12	/5Phos/GGA GCT GTC GTT CAC TCG TTA GGA TGG GTT GTT TAG GGA GGT GGG TGT GGG TAA CCA GAA CTT CArG rC	/5Phos/CAA TTA CAT AAA TCT GGG TTA GCG CGT CAA ACA GAT CCG TCA CGC AAT TTA GAT CGG AAG AGC ACA C
Figure 4, 5, 7; Supplementary Figure 1, 2	3P_ICOS ENST00000316386_18-175P_ICOS ENST00000316386_23-24	/5Phos/GGA GCT GTC GTT CAC TCT ATG TAA GTG GGT GGG TCG GGA ACG GAT ACC CAG GGC CTG TCT GGG GArG rU	/5Phos/TGG CAA CAA AGT TGT GAT TCG AGA AAG GTG TAA GGA ATG GAG GAA TGG GTA GAT CGG AAG AGC ACA C
Figure 4, 5, 7; Supplementary Figure 1, 2	3P_PDCD1 LISH_16-145P_PDCD1 LISH_11-9	/5Phos/GGA GCT GTC GTT CAC TCA TTA GGG CAT CGA CCG ATG TAA TTC GGC CGA AGG ATT GTA AGA CTA TCrA rU	/5Phos/CTA AGA ACC ATC CTG GCC GCC ACC GTT GCG CTT ACA ACG AGC GTC CCT TGA GAT CGG AAG AGC ACA C
Figure 4, 5, 7; Supplementary Figure 1, 2	3P_EOMES LISH_5-155P_EOMES LISH_7-13	/5Phos/GGA GCT GTC GTT CAC TCA TTG ACC GTC TCG TTG AAG GGA GTA ATT GAG AGT TGA GAG AGT ACT TGrG rU	/5Phos/CTG GGT GTT GTT GTT ATT TGG GTC CCG TTG AAC TTC GTA GCG GAA TCT GCA GAT CGG AAG AGC ACA C
Figure 4, 5, 7; Supplementary Figure 1, 2	3P_CCR4 LISH_4-195P_CCR4 LISH_3-20	/5Phos/GGA GCT GTC GTT CAC TCG GTT CCA ATC GGA TCG AAG GAG TAG AGG AGA AGT GGC TAC AAA CAG CArG rA	/5Phos/TTT GCA GTA GGT ATG GTT GCT CGG ACG ATC ATG GGG TTG TGA AGA AAT AGA GAT CGG AAG AGC ACA C
Figure 4, 5, 7; Supplementary Figure 1, 2	3P_CX3CR1 ENST00000541347_1-225P_CX3CR1 ENST00000541347_21-2	/5Phos/GGA GCT GTC GTT CAC TCA GCG CGT CAA ACA GAA ACG AGC GTC CCT TGC TGG TGC TAG TTA TTC TGrG rA	/5Phos/TCA GAC AAG GCC AGG TTC AGG TGA TGT AGT GGG ATC GAA CGA ACG ATA GCA GAT CGG AAG AGC ACA C
Figure 4, 5, 7; Supplementary Figure 1, 2	3P_CXCR6 LISH_8-95P_CXCR6 LISH_11-6	/5Phos/GGA GCT GTC GTT CAC TCG ATG TAA TTC GGC CGG AGA AAG GTG TAA GGT TCA ATC CAC TTT CTC TGrU rU	/5Phos/TTA ATC AAA GCA ATC TGA ACC ACC GTT GCG CTT ACG CGC AGC AAT TCA CTA GAT CGG AAG AGC ACA C
Figure 4, 5, 7; Supplementary Figure 1, 2	3P_CCR2 LISH_15-235P_CCR2 LISH_24-16	/5Phos/GGA GCT GTC GTT CAC TCG TCG GGA ACG GAT ACG TTA GGA TGG GTT GTA TAA TCC ATC TTG TTC CArC rC	/5Phos/CAG CTT GTG GCT TGT CTC AGA ATG GAG GAA TGG GTT ATG TAA GTG GGT GGA GAT CGG AAG AGC ACA C
Figure 4, 5, 7; Supplementary Figure 1, 2	3P_CCR5 LISH_14-185P_CCR5 LISH_13-17	/5Phos/GGA GCT GTC GTT CAC TCT CCG TCA CGC AAT TTA TTG ACC GTC TCG TTA TTT ATA CGA TGT GGG ATrC rU	/5Phos/CGG GGA GAG TTT CTT GTA GGC GTA GCG GAA TCT GCT TAG GGA GGT GGG TGA GAT CGG AAG AGC ACA C
Figure 4, 5, 7; Supplementary Figure 1, 2	3P_CD47 LISH_12-45P_CD47 LISH_2-10	/5Phos/GGA GCT GTC GTT CAC TCG GTT CCA ATC GGA TCA TTA GGG CAT CGA CCT ACA TCA CAT GAT TCT TTrC rC	/5Phos/AAT TCT CAA CAA TGG CTT TTC GAA CGA ACG ATA GCC GTT GCG ACG ACT AAA GAT CGG AAG AGC ACA C
Figure 4, 5, 7; Supplementary Figure 1, 2	3P_BTLA LISH_1-55P_BTLA LISH_3-7	/5Phos/GGA GCT GTC GTT CAC TCA TTA GGG CAT CGA CCT CGG ACG ATC ATG GGC CTG GCA CCG TGC TCA GCrC rA	/5Phos/CAT GGA TGT TCC AGA TGT CCT CGG ACG ATC ATG GGG GTC CCG TTG AAC TTA GAT CGG AAG AGC ACA C
Figure 4, 5, 7; Supplementary Figure 1, 2	3P_TIGIT LISH_5-35P_TIGIT LISH_8-2	/5Phos/GGA GCT GTC GTT CAC TCG AAG GAG TAG AGG AGG AGA AAG GTG TAA GGA GGA AAA TGC TCT TGC TTrG rG	/5Phos/CTG AGC TTT CTA GGA CCT CCA GCG CGT CAA ACA GAC GAA CGA ACG ATA GCA GAT CGG AAG AGC ACA C
Figure 4, 5, 7; Supplementary Figure 1, 2	3P_CD80 LISH_22-235P_CD80 LISH_4-1	/5Phos/GGA GCT GTC GTT CAC TCG TTA GGA TGG GTT GTG TGA TGT AGT GGG ATT GTT ACT CAG TCC CAT AGrU rG	/5Phos/TTG TAT TCC AGT TGA AGG TCA TTG ACC GTC TCG TTG GTT CCA ATC GGA TCA GAT CGG AAG AGC ACA C
Figure 4, 5, 7; Supplementary Figure 1, 2	3P_CD86 LISH_18-215P_CD86 LISH_24-19	/5Phos/GGA GCT GTC GTT CAC TCT TAG GGA GGT GGG TGG ATG TAA TTC GGC CGC CAA TGC TTA ATG ACC ACrA rA	/5Phos/CAC TGG GGA TCC ATT TTG GCA ATG GAG GAA TGG GTG AAG GGA GTA ATT GAA GAT CGG AAG AGC ACA C
Figure 4, 5, 7; Supplementary Figure 1, 2	3P_TFRC LISH_17-155P_TFRC LISH_14-20	/5Phos/GGA GCT GTC GTT CAC TCC GTA GCG GAA TCT GCC ACC GTT GCG CTT ACC ACT TTG GCA GTC TAC ATrG rU	/5Phos/AAT GTT TCT GCA ACT AAA ACG TCG GGA ACG GAT ACG TTG TGA AGA AAT AGA GAT CGG AAG AGC ACA C
Figure 4, 5, 7; Supplementary Figure 1, 2	3P_CD38 LISH_13-115P_CD38 LISH_10-16	/5Phos/GGA GCT GTC GTT CAC TCG GTC CCG TTG AAC TTA ACG AGC GTC CCT TGC TCC ATT CTT CAG TGT AGrC rA	/5Phos/CTC ATC TCA GGA TGA ATT TCC GTT GCG ACG ACT AAT ATG TAA GTG GGT GGA GAT CGG AAG AGC ACA C
Figure 4, 5, 7; Supplementary Figure 1, 2	3P_CXCL9 LISH_7-95P_CXCL9 LISH_6-12	/5Phos/GGA GCT GTC GTT CAC TCG GTT CCA ATC GGA TCA GCG CGT CAA ACA GAC CTT CTT TTT CAT TGT AGrC rA	/5Phos/ATG ATT TCA ATT TTC TCG CAG CGC AGC AAT TCA CTT CCG TCA CGC AAT TTA GAT CGG AAG AGC ACA C
Figure 4, 5, 7; Supplementary Figure 1, 2	3P_CXCL10 LISH_1-85P_CXCL10 LISH_4-5	/5Phos/GGA GCT GTC GTT CAC TCG AAG GAG TAG AGG AGG AGA AAG GTG TAA GGT CTT TTG AAC ATG GGG AArG rC	/5Phos/ATG ATC TCA ACA CGT GGA CAA TTG ACC GTC TCG TTA TTA GGG CAT CGA CCA GAT CGG AAG AGC ACA C
Figure 4, 5, 7; Supplementary Figure 1, 2	3P_CXCL11 LISH_22-235P_CXCL11 LISH_3-2	/5Phos/GGA GCT GTC GTT CAC TCT TAG GGA GGT GGG TGG TTG TGA AGA AAT AGA CTT GTT CTT CTT CCA GArC rU	/5Phos/CTT GAA CAA CTG TAG CAC ACT CGG ACG ATC ATG GGC GAA CGA ACG ATA GCA GAT CGG AAG AGC ACA C
Figure 4, 5, 7; Supplementary Figure 1, 2	3P_CXCL13 LISH_17-205P_CXCL13 LISH_21-24	/5Phos/GGA GCT GTC GTT CAC TCG TTA GGA TGG GTT GTG ATG TAA TTC GGC CGC AGA ACT ATT ACG TTG ATrA rU	/5Phos/ATG ATT TCT TTT CTT GGA CAG TGA TGT AGT GGG ATA ATG GAG GAA TGG GTA GAT CGG AAG AGC ACA C
Figure 4, 5, 7; Supplementary Figure 1, 2	3P_IL2 LISH_18-155P_IL2 LISH_19-14	/5Phos/GGA GCT GTC GTT CAC TCT CCG TCA CGC AAT TTA ACG AGC GTC CCT TGG CTA TGG CAA GGG GTT TCrC rA	/5Phos/TGC TGA TTA AGT CCC TGG GTG AAG GGA GTA ATT GAG TCG GGA ACG GAT ACA GAT CGG AAG AGC ACA C
Figure 4, 5, 7; Supplementary Figure 1, 2	3P_IL15 ENST00000477265_12-95P_IL15 ENST00000477265_16-13	/5Phos/GGA GCT GTC GTT CAC TCG CGC AGC AAT TCA CTC ACC GTT GCG CTT ACT AGC TGT CTT TTC ATT TCrA rU	/5Phos/GCA GCC ATC CAT CCA CAA TGT ATG TAA GTG GGT GGC GTA GCG GAA TCT GCA GAT CGG AAG AGC ACA C
Figure 4, 5, 7; Supplementary Figure 1, 2	3P_IL7R LISH_6-115P_IL7R LISH_7-10	/5Phos/GGA GCT GTC GTT CAC TCG AGA AAG GTG TAA GGA ATG GAG GAA TGG GTA AGG GGC CCC CTG AGT CArC rC	/5Phos/GCT ATA TAG AAC TGG CAG TTG GTC CCG TTG AAC TTC GTT GCG ACG ACT AAA GAT CGG AAG AGC ACA C
Figure 4, 5, 7; Supplementary Figure 1, 2	3P_GZMK LISH_23-245P_GZMK LISH_19-20	/5Phos/GGA GCT GTC GTT CAC TCG ATG TAA TTC GGC CGG TGA TGT AGT GGG ATA AAG GGC TTC CAG AAT CTrC rC	/5Phos/CTT ACA GGA ATC CTT CTG GCG AAG GGA GTA ATT GAG TTG TGA AGA AAT AGA GAT CGG AAG AGC ACA C
Figure 4, 5, 7; Supplementary Figure 1, 2	3P_GZMA LISH_15-215P_GZMA LISH_16-22	/5Phos/GGA GCT GTC GTT CAC TCT CCG TCA CGC AAT TTT TAG GGA GGT GGG TGA ACA AGC AGG ACG CGC GCrU rC	/5Phos/ATT GCA CGA GTC TCT TCC ACT ATG TAA GTG GGT GGG AAG GAG TAG AGG AGA GAT CGG AAG AGC ACA C
Figure 4, 5, 7; Supplementary Figure 1, 2	3P_CD14 LISH_12-175P_CD14 LISH_11-18	/5Phos/GGA GCT GTC GTT CAC TCG TCG GGA ACG GAT ACA GCG CGT CAA ACA GAG GCT GGA GAA GCC ACT GTrC rC	/5Phos/CAT GGT CGA TAA GTC TTC CGC ACC GTT GCG CTT ACG TTA GGA TGG GTT GTA GAT CGG AAG AGC ACA C
Figure 4, 5, 7; Supplementary Figure 1, 2	3P_CSF1R LISH_14-85P_CSF1R LISH_13-7	/5Phos/GGA GCT GTC GTT CAC TCG CGC AGC AAT TCA CTA TTA GGG CAT CGA CCG TCT CCA TGG TGT TCT TArA rG	/5Phos/CTG CGG ACA TAT TTC TTC TCC GTA GCG GAA TCT GCG GTC CCG TTG AAC TTA GAT CGG AAG AGC ACA C
Figure 4, 5, 7; Supplementary Figure 1, 2	3P_CD74 LISH_6-55P_CD74 LISH_9-10	/5Phos/GGA GCT GTC GTT CAC TCT CGG ACG ATC ATG GGT TAG GGA GGT GGG TGG TAT TCC ACT TCT GAG GArC rC	/5Phos/GTG TCT CAG GTT CTC CGG GAA ACG AGC GTC CCT TGC GTT GCG ACG ACT AAA GAT CGG AAG AGC ACA C
Figure 4, 5, 7; Supplementary Figure 1, 2	3P_HAVCR2 LISH_3-175P_HAVCR2 LISH_4-18	/5Phos/GGA GCT GTC GTT CAC TCT ATG TAA GTG GGT GGG ATG TAA TTC GGC CGG TGA GCA AAC GCT TGC AGrC rU	/5Phos/TTG TAA GTA GTA GCA GCA GCA TTG ACC GTC TCG TTG TTA GGA TGG GTT GTA GAT CGG AAG AGC ACA C
Figure 4, 5, 7; Supplementary Figure 1, 2	3P_IRF4 LISH_16-155P_IRF4 LISH_2-1	/5Phos/GGA GCT GTC GTT CAC TCC GTA GCG GAA TCT GCG AGA AAG GTG TAA GGA GAG AGA GGT CCC TGG GGrA rA	/5Phos/CTG ACA AGA ACT GCT GTG TGC GAA CGA ACG ATA GCG GTT CCA ATC GGA TCA GAT CGG AAG AGC ACA C
Figure 4, 5, 7; Supplementary Figure 1, 2	3P_TNF LISH_13-235P_TNF LISH_24-14	/5Phos/GGA GCT GTC GTT CAC TCC ACC GTT GCG CTT ACT CCG TCA CGC AAT TTG ACA TCC ATG AAC TTC ACrC rA	/5Phos/CTC TTC CCT CTG GGG GCC GAA ATG GAG GAA TGG GTG TCG GGA ACG GAT ACA GAT CGG AAG AGC ACA C
Figure 4, 5, 7; Supplementary Figure 1, 2	3P_VEGFA LISH_11-125P_VEGFA LISH_21-22	/5Phos/GGA GCT GTC GTT CAC TCC GTT GCG ACG ACT AAG AAG GGA GTA ATT GAC TCA GCA GCA GTA GCA GTrG rA	/5Phos/CTT CGT GAT GAT TCT GCC CTG TGA TGT AGT GGG ATG AAG GAG TAG AGG AGA GAT CGG AAG AGC ACA C
Figure 4, 5, 7; Supplementary Figure 1, 2	3P_IL17A LISH_10-195P_IL17A LISH_20-9	/5Phos/GGA GCT GTC GTT CAC TCG GTC CCG TTG AAC TTA TTG ACC GTC TCG TTA ATT CAT GAT TTC CCA GTrG rC	/5Phos/CAC CAA TGA GGT CTT CCC AGG TTG TGA AGA AAT AGA ACG AGC GTC CCT TGA GAT CGG AAG AGC ACA C
Figure 4, 5, 7; Supplementary Figure 1, 2	3P_NT5E LISH_7-45P_NT5E LISH_8-3	/5Phos/GGA GCT GTC GTT CAC TCA ATG GAG GAA TGG GTA TTA GGG CAT CGA CCA TAA TCC TTC ACA TCA CArC rU	/5Phos/CAT GGC ATC GTA GCG CAG GGA GCG CGT CAA ACA GAT CGG ACG ATC ATG GGA GAT CGG AAG AGC ACA C
Figure 4, 5, 7; Supplementary Figure 1, 2	3P_ARG1 LISH_24-55P_ARG1 LISH_6-23	/5Phos/GGA GCT GTC GTT CAC TCG TTA GGA TGG GTT GTC GAA CGA ACG ATA GCA TGT TAC TCT TGT TAC ATrG rU	/5Phos/CTT GTT CTT TAA GTT TCT CAG CGC AGC AAT TCA CTG AGA AAG GTG TAA GGA GAT CGG AAG AGC ACA C
Figure 4, 5, 7; Supplementary Figure 1, 2	3P_IL6 LISH_18-25P_IL6 LISH_1-17	/5Phos/GGA GCT GTC GTT CAC TCG TGA TGT AGT GGG ATG AAG GAG TAG AGG AGG CTG GGG GTT GCC TTT CCrA rG	/5Phos/CTC CTT TCT CAG GGC TGA GAG GTT CCA ATC GGA TCT TAG GGA GGT GGG TGA GAT CGG AAG AGC ACA C
Figure 4, 5, 7; Supplementary Figure 1, 2	3P_IDO1 LISH_21-225P_IDO1 LISH_13-14	/5Phos/GGA GCT GTC GTT CAC TCG TTG TGA AGA AAT AGC ACC GTT GCG CTT ACT TTC ACA TCC ATC ATT CTrC rC	/5Phos/CCA GAC AAA TAT ATG CGA AGC GTA GCG GAA TCT GCG TCG GGA ACG GAT ACA GAT CGG AAG AGC ACA C
Figure 4, 5, 7; Supplementary Figure 1, 2	3P_CD274 LISH_20-115P_CD274 LISH_12-19	/5Phos/GGA GCT GTC GTT CAC TCC GTT GCG ACG ACT AAA ACG AGC GTC CCT TGG GTC CTG GGT TCC ATC TGrA rC	/5Phos/CTT TTC TTA AAC GGA AGA TGT CCG TCA CGC AAT TTG AAG GGA GTA ATT GAA GAT CGG AAG AGC ACA C
Figure 4, 5, 7; Supplementary Figure 1, 2	3P_PDCD1LG2 LISH_10-95P_PDCD1LG2 LISH_16-15	/5Phos/GGA GCT GTC GTT CAC TCC GAA CGA ACG ATA GCG CGC AGC AAT TCA CTA TCA TGG AAA AGT TTT GArU rC	/5Phos/TTT GAA GGT CAA TGC TGG CCT ATG TAA GTG GGT GGG ATG TAA TTC GGC CGA GAT CGG AAG AGC ACA C
Figure 4, 5, 7; Supplementary Figure 1, 2	3P_IL2RA LISH_2-65P_IL2RA LISH_4-8	/5Phos/GGA GCT GTC GTT CAC TCA TTA GGG CAT CGA CCG AAG GAG TAG AGG AGT TGT TAT CCC TCT TTT ATrG rA	/5Phos/TTA TAG ACC CCT CAA CAC CCA TTG ACC GTC TCG TTA GCG CGT CAA ACA GAA GAT CGG AAG AGC ACA C
Figure 4, 5, 7; Supplementary Figure 1, 2	3P_MRC1 LISH_5-225P_MRC1 LISH_7-24	/5Phos/GGA GCT GTC GTT CAC TCG GTT CCA ATC GGA TCG TGA TGT AGT GGG ATG AGT GTG TAC CAC ATG GArA rA	/5Phos/AAA TAT CTT GCC AGG CTA GAG GTC CCG TTG AAC TTA ATG GAG GAA TGG GTA GAT CGG AAG AGC ACA C
Figure 4, 5, 7; Supplementary Figure 1, 2	3P_PRF1 LISH_1-215P_PRF1 LISH_3-23	/5Phos/GGA GCT GTC GTT CAC TCT ATG TAA GTG GGT GGG TTG TGA AGA AAT AGA TAG CTT CTT CTA TTG ATrU rC	/5Phos/CTG TAG AAG CGG CAC TCC ACT CGG ACG ATC ATG GGG AGA AAG GTG TAA GGA GAT CGG AAG AGC ACA C
Figure 4, 5, 7; Supplementary Figure 1, 2	3P_FAS LISH_16-205P_FAS LISH_18-14	/5Phos/GGA GCT GTC GTT CAC TCC GTA GCG GAA TCT GCG AAG GGA GTA ATT GAA AAT GTC TTC ACG TTA GArC rU	/5Phos/ATA GAG TGG GGT TAG CCT GTG TTA GGA TGG GTT GTG TCG GGA ACG GAT ACA GAT CGG AAG AGC ACA C
Figure 4, 5, 7; Supplementary Figure 1, 2	3P_ENTPD1 LISH_13-195P_ENTPD1 LISH_15-17	/5Phos/GGA GCT GTC GTT CAC TCT CCG TCA CGC AAT TTC ACC GTT GCG CTT ACT TCT ACT AAA CAG AAT ATrU rC	/5Phos/CCT TTG TAT CTT CCA TAA GTG ATG TAA TTC GGC CGT TAG GGA GGT GGG TGA GAT CGG AAG AGC ACA C
Figure 4, 5, 7; Supplementary Figure 1, 2	3P_MKI67 LISH_12-115P_MKI67 LISH_8-7	/5Phos/GGA GCT GTC GTT CAC TCC GTT GCG ACG ACT AAT CGG ACG ATC ATG GGG CTT TTT CTT CTG CCC ACrA rC	/5Phos/CAC TCC ACA GGC ATA TGG CTA GCG CGT CAA ACA GAG GTC CCG TTG AAC TTA GAT CGG AAG AGC ACA C
Figure 4, 5, 7; Supplementary Figure 1, 2	3P_CD44 LISH_10-35P_CD44 LISH_4-9	/5Phos/GGA GCT GTC GTT CAC TCG CGC AGC AAT TCA CTG AAG GAG TAG AGG AGC CAT TCA TAA TCT GGA CArG rC	/5Phos/CTT CTT CGA CTG TTG ACT GCA TTG ACC GTC TCG TTA ACG AGC GTC CCT TGA GAT CGG AAG AGC ACA C
Figure 4, 5, 7; Supplementary Figure 1, 2	3P_MS4A1 LISH_6-225P_MS4A1 LISH_21-5	/5Phos/GGA GCT GTC GTT CAC TCG GTT CCA ATC GGA TCC GTA GCG GAA TCT GCA AGA TGA GGG AGC CAA GGrA rG	/5Phos/CCC CAA AGT CTT AGA TTC CCG TGA TGT AGT GGG ATA TTA GGG CAT CGA CCA GAT CGG AAG AGC ACA C
Figure 4, 5, 7; Supplementary Figure 1, 2	3P_CD6 ENST00000313421_1-135P_CD6 ENST00000313421_14-2	/5Phos/GGA GCT GTC GTT CAC TCT CCG TCA CGC AAT TTG TTG TGA AGA AAT AGT TAG AAG ATG AAC TGT GArU rG	/5Phos/GAG AAT TCC CAG AAC GAT GGG TCG GGA ACG GAT ACC GAA CGA ACG ATA GCA GAT CGG AAG AGC ACA C
Figure 4, 5, 7; Supplementary Figure 1, 2	3P_CD5 LISH_12-205P_CD5 LISH_24-16	/5Phos/GGA GCT GTC GTT CAC TCG AGA AAG GTG TAA GGG ATG TAA TTC GGC CGT TTA CAA TAT ACA AAG CArC rC	/5Phos/GAC TGA AAC TAC CTC AGC TTA ATG GAG GAA TGG GTT ATG TAA GTG GGT GGA GAT CGG AAG AGC ACA C
Figure 4, 5, 7; Supplementary Figure 1, 2	3P_FUT4 LISH_23-155P_FUT4 LISH_19-11	/5Phos/GGA GCT GTC GTT CAC TCA ACG AGC GTC CCT TGC GTT GCG ACG ACT AAT ATG GTC CGG GGT GCA TTrA rU	/5Phos/TTG GCA TAC ATC ATC ACA TTG AAG GGA GTA ATT GAC ACC GTT GCG CTT ACA GAT CGG AAG AGC ACA C
Figure 4, 5, 7; Supplementary Figure 1, 2	3P_IL18 LISH_9-105P_IL18 LISH_18-17	/5Phos/GGA GCT GTC GTT CAC TCG GTC CCG TTG AAC TTT CGG ACG ATC ATG GGT GAG GTG GGG CTG CCG TTrG rG	/5Phos/CTC TAC AGT CAG AAT CAG TCG TTA GGA TGG GTT GTT TAG GGA GGT GGG TGA GAT CGG AAG AGC ACA C
Figure 4, 5, 7; Supplementary Figure 1, 2	3P_NCAM1 LISH_7-35P_NCAM1 LISH_6-2	/5Phos/GGA GCT GTC GTT CAC TCG AAG GAG TAG AGG AGA TTA GGG CAT CGA CCA GGG CTG GGC AGC TCT GTrC rC	/5Phos/CTG GGA TGG CTG TGG GCT GGG CGC AGC AAT TCA CTC GAA CGA ACG ATA GCA GAT CGG AAG AGC ACA C
Figure 4, 5, 7; Supplementary Figure 1, 2	3P_IL10RA LISH_22-55P_IL10RA LISH_23-8	/5Phos/GGA GCT GTC GTT CAC TCG TGA TGT AGT GGG ATA ATG GAG GAA TGG GTC TCC ATG CAG TTC TCA CArC rA	/5Phos/CAT GAG CGT CTG AGC CAA GAG AGA AAG GTG TAA GGA GCG CGT CAA ACA GAA GAT CGG AAG AGC ACA C
Figure 4, 5, 7; Supplementary Figure 1, 2	3P_CD3E LISH_21-245P_CD3E LISH_4-1	/5Phos/GGA GCT GTC GTT CAC TCC GTA GCG GAA TCT GCG TTA GGA TGG GTT GTC AGA GCT TGT GTG TCG GCrA rG	/5Phos/CTC TTG CCC TCA GGT AGA GAA TTG ACC GTC TCG TTG GTT CCA ATC GGA TCA GAT CGG AAG AGC ACA C
Figure 4, 5, 7; Supplementary Figure 1, 2	3P_CD3D LISH_13-185P_CD3D LISH_19-16	/5Phos/GGA GCT GTC GTT CAC TCC ACC GTT GCG CTT ACT TAG GGA GGT GGG TGT CTG TCG GGT TTC TTT CTrU rG	/5Phos/CCC CAG ACA GCC TTC CAG TCG AAG GGA GTA ATT GAT ATG TAA GTG GGT GGA GAT CGG AAG AGC ACA C
Figure 4, 5, 7; Supplementary Figure 1, 2	3P_CXCR5 LISH_11-175P_CXCR5 LISH_10-20	/5Phos/GGA GCT GTC GTT CAC TCG ATG TAA TTC GGC CGG TCG GGA ACG GAT ACT GTC CTG GCC TCC AGC ATrC rU	/5Phos/CTT CTC GGC CTT CAC GCT TCC GTT GCG ACG ACT AAG TTG TGA AGA AAT AGA GAT CGG AAG AGC ACA C
Figure 4, 5, 7; Supplementary Figure 1, 2	3P_CD27 LISH_15-145P_CD27 LISH_9-12	/5Phos/GGA GCT GTC GTT CAC TCA TTG ACC GTC TCG TTG GTC CCG TTG AAC TTT CTC CCA GAG CGT TGG GCrA rC	/5Phos/CAC TGA CAT AAG GTA AGT GGA ACG AGC GTC CCT TGT CCG TCA CGC AAT TTA GAT CGG AAG AGC ACA C
Figure 4, 5, 7; Supplementary Figure 1, 2	3P_LAG3 LISH_4-75P_LAG3 LISH_1-6	/5Phos/GGA GCT GTC GTT CAC TCA GCG CGT CAA ACA GAG TGA TGT AGT GGG ATA TTT TTC TGG AGC TGA GTrG rG	/5Phos/CTG GGC TAG ACA GCT CTG TGG GTT CCA ATC GGA TCG CGC AGC AAT TCA CTA GAT CGG AAG AGC ACA C
Figure 4, 5, 7; Supplementary Figure 1, 2	3P_CD4 LISH_8-215P_CD4 LISH_24-5	/5Phos/GGA GCT GTC GTT CAC TCG TTA GGA TGG GTT GTT CGG ACG ATC ATG GGG TGT GGC TCA GAA TGG CCrU rC	/5Phos/CTC TCA TCA CCA CCA GGT TCA ATG GAG GAA TGG GTA TTA GGG CAT CGA CCA GAT CGG AAG AGC ACA C
Figure 4, 5, 7; Supplementary Figure 1, 2	3P_CD163 LISH_18-35P_CD163 LISH_2-19	/5Phos/GGA GCT GTC GTT CAC TCG TTG TGA AGA AAT AGG AAG GAG TAG AGG AGA TTT CCT AAT AGA GAT TTrG rC	/5Phos/CTG AGG AAT TCA TTA GGT CCC GAA CGA ACG ATA GCG AAG GGA GTA ATT GAA GAT CGG AAG AGC ACA C
Figure 4, 5, 7; Supplementary Figure 1, 2	3P_CD69 LISH_20-225P_CD69 LISH_17-23	/5Phos/GGA GCT GTC GTT CAC TCT CCG TCA CGC AAT TTG ATG TAA TTC GGC CGT GGA CAT TCA AGT CAG TTrA rC	/5Phos/CAC ATC ACA TAT TGC ACA TTT TAG GGA GGT GGG TGG AGA AAG GTG TAA GGA GAT CGG AAG AGC ACA C
Figure 4, 5, 7; Supplementary Figure 1, 2	3P_IFNG LISH_12-155P_IFNG LISH_16-11	/5Phos/GGA GCT GTC GTT CAC TCG TCG GGA ACG GAT ACA TTA GGG CAT CGA CCT AAT CTT CAT CCT CCA TTrC rU	/5Phos/CGA ATA ATT AGT CAG CTT TTT ATG TAA GTG GGT GGC ACC GTT GCG CTT ACA GAT CGG AAG AGC ACA C
Figure 4, 5, 7; Supplementary Figure 1, 2	3P_CMKLR1 LISH_14-55P_CMKLR1 LISH_6-13	/5Phos/GGA GCT GTC GTT CAC TCA TTG ACC GTC TCG TTC GTA GCG GAA TCT GCC GCT TGG CCT TTC TCT CCrA rG	/5Phos/CAT TCA CCG TTA TGT TGT CTG CGC AGC AAT TCA CTC GTA GCG GAA TCT GCA GAT CGG AAG AGC ACA C
Figure 4, 5, 7; Supplementary Figure 1, 2	3P_GZMB LISH_4-135P_GZMB LISH_8-9	/5Phos/GGA GCT GTC GTT CAC TCG TCG GGA ACG GAT ACG GTC CCG TTG AAC TTT GGT GGA AGG CTG CCC CTrG rC	/5Phos/CTG CAG TAG CAT GAT GTC GTA GCG CGT CAA ACA GAA ACG AGC GTC CCT TGA GAT CGG AAG AGC ACA C
Figure 4, 5, 7; Supplementary Figure 1, 2	3P_CD276 LISH_14-75P_CD276 LISH_3-10	/5Phos/GGA GCT GTC GTT CAC TCC GAA CGA ACG ATA GCG AAG GAG TAG AGG AGG GGA CTT GAG GAG ATC CArG rG	/5Phos/CGC GCC GCG CCG ACT CTG GGT CGG ACG ATC ATG GGC GTT GCG ACG ACT AAA GAT CGG AAG AGC ACA C
Figure 4, 5, 7; Supplementary Figure 1, 2	3P_CD19 LISH_2-225P_CD19 LISH_20-8	/5Phos/GGA GCT GTC GTT CAC TCG AAG GGA GTA ATT GAG TGA TGT AGT GGG ATC TGA GAG ATA GCT GCT AArG rU	/5Phos/CTG GCC ACC TGA GGA TCA CCG TTG TGA AGA AAT AGA GCG CGT CAA ACA GAA GAT CGG AAG AGC ACA C
Figure 4, 5, 7; Supplementary Figure 1, 2	3P_ITGAL LISH_19-215P_ITGAL LISH_1-7	/5Phos/GGA GCT GTC GTT CAC TCG AGA AAG GTG TAA GGC ACC GTT GCG CTT ACG GCT CCA CTT TGG TCT CCrG rU	/5Phos/ACG TCA ATC ATT AAA CAG GGG GTT CCA ATC GGA TCG GTC CCG TTG AAC TTA GAT CGG AAG AGC ACA C
Figure 4, 5, 7; Supplementary Figure 1, 2	3P_ITGAM LISH_23-115P_ITGAM LISH_12-24	/5Phos/GGA GCT GTC GTT CAC TCG CGC AGC AAT TCA CTA TTA GGG CAT CGA CCC ACA GAG CTT TGG AGG TCrA rC	/5Phos/CTG GGA CCT CAC AAA CGC CCT CCG TCA CGC AAT TTA ATG GAG GAA TGG GTA GAT CGG AAG AGC ACA C
Figure 4, 5, 7; Supplementary Figure 1, 2	3P_ITGAX LISH_6-55P_ITGAX LISH_17-18	/5Phos/GGA GCT GTC GTT CAC TCT ATG TAA GTG GGT GGA TTG ACC GTC TCG TTG GAG TCT GAG GTC CAG TArG rA	/5Phos/GGC TCC CAA GCA GGT TCT TAT TAG GGA GGT GGG TGG TTA GGA TGG GTT GTA GAT CGG AAG AGC ACA C
Figure 4, 5, 7; Supplementary Figure 1, 2	3P_CCL22 ENST00000219235_16-45P_CCL22 ENST00000219235_3-15	/5Phos/GGA GCT GTC GTT CAC TCC GTT GCG ACG ACT AAG AGA AAG GTG TAA GGC ATG CGG CCT CCC CGC ACrU rC	/5Phos/AGT GTT TCA CCA CGC GCA GGT CGG ACG ATC ATG GGG ATG TAA TTC GGC CGA GAT CGG AAG AGC ACA C
Figure 4, 5, 7; Supplementary Figure 1, 2	3P_NOS2 LISH_10-235P_NOS2 LISH_9-24	/5Phos/GGA GCT GTC GTT CAC TCG TGA TGT AGT GGG ATG AAG GGA GTA ATT GAG GTT CTT TCG GGT GAC AArA rG	/5Phos/CCT TGT GCT GGG AGT CAT GGA ACG AGC GTC CCT TGA ATG GAG GAA TGG GTA GAT CGG AAG AGC ACA C
Figure 4, 5, 7; Supplementary Figure 1, 2	3P_CCL5 LISH_21-195P_CCL5 LISH_8-2	/5Phos/GGA GCT GTC GTT CAC TCG GTT CCA ATC GGA TCG GTC CCG TTG AAC TTT TCA CTG GGA TCA GCA CArG rA	/5Phos/ACG ACT GCT GGG TTG GAG CAA GCG CGT CAA ACA GAC GAA CGA ACG ATA GCA GAT CGG AAG AGC ACA C
Figure 4, 5, 7; Supplementary Figure 1, 2	3P_CCL4 ENST00000615863_1-75P_CCL4 ENST00000615863_20-22	/5Phos/GGA GCT GTC GTT CAC TCG TCG GGA ACG GAT ACT CCG TCA CGC AAT TTG TCA TGG TCT TGA GCC TCrU rU	/5Phos/CTT GCT TGC TTC TTT TGG TTG TTG TGA AGA AAT AGG AAG GAG TAG AGG AGA GAT CGG AAG AGC ACA C
Figure 4, 5, 7; Supplementary Figure 1, 2	3P_CCR7 LISH_14-125P_CCR7 LISH_10-16	/5Phos/GGA GCT GTC GTT CAC TCG CGC AGC AAT TCA CTC ACC GTT GCG CTT ACA CAG GAA TGG GAA CAT CCrG rC	/5Phos/GAA ATA GAT ATA GGT CAA CAC GTT GCG ACG ACT AAT ATG TAA GTG GGT GGA GAT CGG AAG AGC ACA C
Figure 4, 5, 7; Supplementary Figure 1, 2	3P_TBX21 LISH_6-115P_TBX21 LISH_13-4	/5Phos/GGA GCT GTC GTT CAC TCG ATG TAA TTC GGC CGA ACG AGC GTC CCT TGG GAG GAC TAA TTG GCT TCrU rA	/5Phos/CGT CCC TGC TTG GTG ATG ATC GTA GCG GAA TCT GCA TTG ACC GTC TCG TTA GAT CGG AAG AGC ACA C
Figure 4, 5, 7; Supplementary Figure 1, 2	3P_PECAM1 LISH_15-95P_PECAM1 LISH_3-5	/5Phos/GGA GCT GTC GTT CAC TCA GCG CGT CAA ACA GAG GTC CCG TTG AAC TTC ATG ACC CCA CCG AAC TCrA rA	/5Phos/GGG CTG GAG GCC ACT TGG GTT CGG ACG ATC ATG GGA TTA GGG CAT CGA CCA GAT CGG AAG AGC ACA C
Figure 4, 5, 7; Supplementary Figure 1, 2	3P_BCL2 ENST00000398117_8-75P_BCL2 ENST00000398117_17-18	/5Phos/GGA GCT GTC GTT CAC TCC GAA CGA ACG ATA GCA ATG GAG GAA TGG GTT TCC TCA CGT ATT ACC ATrA rA	/5Phos/AGA AGG CCA CAA TCC TCC CCT TAG GGA GGT GGG TGG TTA GGA TGG GTT GTA GAT CGG AAG AGC ACA C
Figure 4, 5, 7; Supplementary Figure 1, 2	3P_TNFSF9 LISH_2-245P_TNFSF9 LISH_4-22	/5Phos/GGA GCT GTC GTT CAC TCG CGC AGC AAT TCA CTG TTG TGA AGA AAT AGT GCA GCT CAG CTA CGT CCrC rA	/5Phos/CTC AGA TTT TCT TTC AGT CTA TTG ACC GTC TCG TTG AAG GAG TAG AGG AGA GAT CGG AAG AGC ACA C
Figure 4, 5, 7; Supplementary Figure 1, 2	3P_CD70 LISH_6-205P_CD70 LISH_1-23	/5Phos/GGA GCT GTC GTT CAC TCT CCG TCA CGC AAT TTT TAG GGA GGT GGG TGT CAG GTT CTG GTA GAT CGrC rG	/5Phos/CCC AAG TGA CTC GAG CGG CAG GTT CCA ATC GGA TCG AGA AAG GTG TAA GGA GAT CGG AAG AGC ACA C
Figure 4, 5, 7; Supplementary Figure 1, 2	3P_CD209 ENST00000315599_12-175P_CD209 ENST00000315599_16-21	/5Phos/GGA GCT GTC GTT CAC TCC GTT GCG ACG ACT AAG TCG GGA ACG GAT ACC TTG CAC ATT GCT CAG TTrC rA	/5Phos/TCT TGC CTG GAT TGT TCC TGT ATG TAA GTG GGT GGG TGA TGT AGT GGG ATA GAT CGG AAG AGC ACA C
Figure 4, 5, 7; Supplementary Figure 1, 2	3P_ICAM1 ENST00000264832_10-145P_ICAM1 ENST00000264832_11-15	/5Phos/GGA GCT GTC GTT CAC TCA TTA GGG CAT CGA CCA ACG AGC GTC CCT TGG AGG ATG TCT TGT TCA GCrC rC	/5Phos/TAC ACC TTC CGG TTG TTC CCC ACC GTT GCG CTT ACG ATG TAA TTC GGC CGA GAT CGG AAG AGC ACA C
Figure 4, 5, 7; Supplementary Figure 1, 2	3P_AXL ENST00000301178_5-95P_AXL ENST00000301178_13-1	/5Phos/GGA GCT GTC GTT CAC TCG AAG GAG TAG AGG AGG AGA AAG GTG TAA GGG CGA AAG CCC TCA ATT TCrC rC	/5Phos/TGG AAC ATG CAG GCT GCG CTC GTA GCG GAA TCT GCG GTT CCA ATC GGA TCA GAT CGG AAG AGC ACA C
Figure 4, 5, 7; Supplementary Figure 1, 2	3P_TGFB1 LISH_22-235P_TGFB1 LISH_19-18	/5Phos/GGA GCT GTC GTT CAC TCC ACC GTT GCG CTT ACT CGG ACG ATC ATG GGC AGG GCC TGG CAC CCA GGrG rC	/5Phos/CTC CAC GGC TCA ACC ACT GCG AAG GGA GTA ATT GAG TTA GGA TGG GTT GTA GAT CGG AAG AGC ACA C
Figure 4, 5, 7; Supplementary Figure 1, 2	3P_CD79A LISH_11-35P_CD79A LISH_10-2	/5Phos/GGA GCT GTC GTT CAC TCG ATG TAA TTC GGC CGG TCG GGA ACG GAT ACC TGC GTC ACG TGG ATG TArG rC	/5Phos/CCA GGT AGA CAG CAG ACA GCC GTT GCG ACG ACT AAC GAA CGA ACG ATA GCA GAT CGG AAG AGC ACA C
Figure 4, 5, 7; Supplementary Figure 1, 2	3P_NKG7 LISH_15-145P_NKG7 LISH_21-24	/5Phos/GGA GCT GTC GTT CAC TCT ATG TAA GTG GGT GGC GTA GCG GAA TCT GCG CTG GTG TTC TCA ATG TCrG rC	/5Phos/CTG ATA TGA TGT CCC CAT GCG TGA TGT AGT GGG ATA ATG GAG GAA TGG GTA GAT CGG AAG AGC ACA C
Figure 4, 5, 7; Supplementary Figure 1, 2	3P_NCR1 LISH_16-135P_NCR1 LISH_20-17	/5Phos/GGA GCT GTC GTT CAC TCT CCG TCA CGC AAT TTA ACG AGC GTC CCT TGT AAA GCT ATA CAT CTT CCrU rU	/5Phos/CTG TGA CCA GGA GCT TCA CTG TTG TGA AGA AAT AGT TAG GGA GGT GGG TGA GAT CGG AAG AGC ACA C
Figure 4, 5, 7; Supplementary Figure 1, 2	3P_SIRPA LISH_12-95P_SIRPA LISH_5-8	/5Phos/GGA GCT GTC GTT CAC TCG AAG GGA GTA ATT GAG TTA GGA TGG GTT GTT CTG CGC CTT CAC GTC GArA rC	/5Phos/GGC CTT ATT CCC TTA TTT CCA TTA GGG CAT CGA CCA GCG CGT CAA ACA GAA GAT CGG AAG AGC ACA C
Figure 4, 5, 7; Supplementary Figure 1, 2	3P_MMP9 LISH_19-185P_MMP9 LISH_6-7	/5Phos/GGA GCT GTC GTT CAC TCT CGG ACG ATC ATG GGA TTG ACC GTC TCG TTT CTC AGC CGA TCC TGG GGrA rC	/5Phos/CTC CAG AGG CGC CGC CCG CTG CGC AGC AAT TCA CTG GTC CCG TTG AAC TTA GAT CGG AAG AGC ACA C
Figure 4, 5, 7; Supplementary Figure 1, 2	3P_CD40 LISH_3-45P_CD40 LISH_13-14	/5Phos/GGA GCT GTC GTT CAC TCG GTT CCA ATC GGA TCA ATG GAG GAA TGG GTG CAG GAA GAG CAG TCC AGrG rA	/5Phos/CAC AGA CAA CAT CAG TCT TGC GTA GCG GAA TCT GCG TCG GGA ACG GAT ACA GAT CGG AAG AGC ACA C
Figure 4, 5, 7; Supplementary Figure 1, 2	3P_ICOSLG LISH_1-245P_ICOSLG LISH_3-22	/5Phos/GGA GCT GTC GTT CAC TCT TAG GGA GGT GGG TGG AGA AAG GTG TAA GGC GGT CAC CAA GCC ATT GTrA rC	/5Phos/CTG CCC AGC CGC ATG GTG CGT CGG ACG ATC ATG GGG AAG GAG TAG AGG AGA GAT CGG AAG AGC ACA C
Figure 4, 5, 7; Supplementary Figure 1, 2	3P_ADORA2A LISH_17-235P_ADORA2A LISH_2-8	/5Phos/GGA GCT GTC GTT CAC TCT CCG TCA CGC AAT TTG TTA GGA TGG GTT GTC TTG ACT CAC GGG GAG CArG rC	/5Phos/CGG AGC GGG ATG CGG ATG GCC GAA CGA ACG ATA GCA GCG CGT CAA ACA GAA GAT CGG AAG AGC ACA C
Figure 4, 5, 7; Supplementary Figure 1, 2	3P_IL2RB ENST00000698890_12-185P_IL2RB ENST00000698890_15-21	/5Phos/GGA GCT GTC GTT CAC TCA ACG AGC GTC CCT TGA TTA GGG CAT CGA CCG AGC CCT TGT CGG ATG ATrG rC	/5Phos/TCA CAG GTT TGG TTC CAC CGG ATG TAA TTC GGC CGG TGA TGT AGT GGG ATA GAT CGG AAG AGC ACA C
Figure 4, 5, 7; Supplementary Figure 1, 2	3P_FOXP3 LISH_9-55P_FOXP3 LISH_7-11	/5Phos/GGA GCT GTC GTT CAC TCA TTG ACC GTC TCG TTG CGC AGC AAT TCA CTT TAG ACA CAC CAC TCC AGrG rC	/5Phos/CAC AGA TGA AGC CTT GGT CAG GTC CCG TTG AAC TTC ACC GTT GCG CTT ACA GAT CGG AAG AGC ACA C
Figure 4, 5, 7; Supplementary Figure 1, 2	3P_IL2RG LISH_4-65P_IL2RG LISH_10-16	/5Phos/GGA GCT GTC GTT CAC TCG TTG TGA AGA AAT AGC GTA GCG GAA TCT GCA AGA TGA AGT TTT AGT TTrC rC	/5Phos/CGA AAA GTT CCC GTG GTA TTC GTT GCG ACG ACT AAT ATG TAA GTG GGT GGA GAT CGG AAG AGC ACA C
Figure 4, 5, 7; Supplementary Figure 1, 2	3P_CXCR3 LISH_20-135P_CXCR3 LISH_14-19	/5Phos/GGA GCT GTC GTT CAC TCA ATG GAG GAA TGG GTG TTA GGA TGG GTT GTT TTT TCA GCC CAC TGT AArC rA	/5Phos/AAA TGA GAA GGG CAG TGG GGG TCG GGA ACG GAT ACG AAG GGA GTA ATT GAA GAT CGG AAG AGC ACA C
Figure 4, 5, 7; Supplementary Figure 1, 2	3P_CD40LG LISH_24-185P_CD40LG LISH_2-8	/5Phos/GGA GCT GTC GTT CAC TCG GTC CCG TTG AAC TTT TAG GGA GGT GGG TGT CAG GGA GCT TCA CGT TCrU rU	/5Phos/CAG ATG TTG TTT TAC TGC TGC GAA CGA ACG ATA GCA GCG CGT CAA ACA GAA GAT CGG AAG AGC ACA C
Figure 4, 5, 7; Supplementary Figure 1, 2	3P_G6PD LISH_7-175P_G6PD LISH_23-1	/5Phos/GGA GCT GTC GTT CAC TCG AGA AAG GTG TAA GGG GTT CCA ATC GGA TCA CTG GGT GCA GTC TGT CCrA rA	/5Phos/GTA TCT GTT GCC GTA GGT CAG AGA AAG GTG TAA GGG GTT CCA ATC GGA TCA GAT CGG AAG AGC ACA C
Figure 4, 5, 7; Supplementary Figure 1, 2	3P_TNFRSF18 ENST00000379268_23-15P_TNFRSF18 ENST00000379268_24-2	/5Phos/GGA GCT GTC GTT CAC TCG ATG TAA TTC GGC CGG TTA GGA TGG GTT GTG CTC ACT CCC ACT TCT GArG rG	/5Phos/GGT TTG CAG TGG CCT TCG TGA ATG GAG GAA TGG GTC GAA CGA ACG ATA GCA GAT CGG AAG AGC ACA C
Figure 4, 5, 7; Supplementary Figure 1, 2	3P_TNFRSF4 ENST00000699971_15-185P_TNFRSF4 ENST00000699971_17-16	/5Phos/GGA GCT GTC GTT CAC TCG AAG GAG TAG AGG AGG TTG TGA AGA AAT AGA CTT GCT TAG GCC ATT GArG rG	/5Phos/TTA CAC CAC GTG CAG GGC TTT TAG GGA GGT GGG TGT ATG TAA GTG GGT GGA GAT CGG AAG AGC ACA C
Figure 4, 5, 7; Supplementary Figure 1, 2	3P_TNFRSF14 ENST00000355716_22-205P_TNFRSF14 ENST00000355716_21-19	/5Phos/GGA GCT GTC GTT CAC TCG TCG GGA ACG GAT ACC GTA GCG GAA TCT GCA AAG AAC AGT TTG TCC AGrG rG	/5Phos/TGG GCA ATG TAG GTG CCT GGG TGA TGT AGT GGG ATG AAG GGA GTA ATT GAA GAT CGG AAG AGC ACA C
Figure 4, 5, 7; Supplementary Figure 1, 2	3P_TNFRSF9 ENST00000377507_14-135P_TNFRSF9 ENST00000377507_12-11	/5Phos/GGA GCT GTC GTT CAC TCC GTT GCG ACG ACT AAG GTC CCG TTG AAC TTA TAG AAA GTT CGG ACG CArG rG	/5Phos/TCG ACA GAT GCC ACG TTT CTT CCG TCA CGC AAT TTC ACC GTT GCG CTT ACA GAT CGG AAG AGC ACA C
Figure 4, 5, 7; Supplementary Figure 1, 2	3P_CSF1 ENST00000329608_10-75P_CSF1 ENST00000329608_9-8	/5Phos/GGA GCT GTC GTT CAC TCA TTA GGG CAT CGA CCG CGC AGC AAT TCA CTT GTA GAT ATC CTG ATC ATrC rG	/5Phos/CCT TGT CAT GCT CTT CAT AAA ACG AGC GTC CCT TGA GCG CGT CAA ACA GAA GAT CGG AAG AGC ACA C
Figure 4, 5, 7; Supplementary Figure 1, 2	3P_CD2 ENST00000369478_5-65P_CD2 ENST00000369478_4-3	/5Phos/GGA GCT GTC GTT CAC TCC GAA CGA ACG ATA GCG GTC CCG TTG AAC TTA GCT GGC ATT ATA GTC CArC rA	/5Phos/GTC TTC AGA TGC TTA ATT TTA TTG ACC GTC TCG TTT CGG ACG ATC ATG GGA GAT CGG AAG AGC ACA C
Figure 4, 5, 7; Supplementary Figure 1, 2	3P_VTCN1 ENST00000539893_2-75P_VTCN1 ENST00000539893_4-5	/5Phos/GGA GCT GTC GTT CAC TCA ACG AGC GTC CCT TGT CCG TCA CGC AAT TTC CCA CAT CTC CCA CAT GGrA rC	/5Phos/TTC ACT TCC GGC ATG CTG AAA TTG ACC GTC TCG TTA TTA GGG CAT CGA CCA GAT CGG AAG AGC ACA C
Figure 4, 5, 7; Supplementary Figure 1, 2	3P_RORC ENST00000356728_9-125P_RORC ENST00000356728_10-11	/5Phos/GGA GCT GTC GTT CAC TCG AAG GAG TAG AGG AGA ATG GAG GAA TGG GTT GTA CAT ACA TCT TCC CTrG rC	/5Phos/TTC CTC TGG TAG CCA GTC ACC GTT GCG ACG ACT AAC ACC GTT GCG CTT ACA GAT CGG AAG AGC ACA C
Figure 4, 5, 7; Supplementary Figure 1, 2	3P_CD1C ENST00000368170_22-245P_CD1C ENST00000368170_21-23	/5Phos/GGA GCT GTC GTT CAC TCT TAG GGA GGT GGG TGG AAG GGA GTA ATT GAC CAT TCT TAT TGC TCT GCrA rG	/5Phos/ATC CAG GAG ACC CAA GAG AAG TGA TGT AGT GGG ATG AGA AAG GTG TAA GGA GAT CGG AAG AGC ACA C
Figure 4, 5, 7; Supplementary Figure 1, 2	3P_SLAMF7 ENST00000368043_17-195P_SLAMF7 ENST00000368043_18-20	/5Phos/GGA GCT GTC GTT CAC TCG ATG TAA TTC GGC CGT ATG TAA GTG GGT GGG ATT TCT CCT GGT TTT CArG rA	/5Phos/ACC CAT GGT GAC TTT AGG CTG TTA GGA TGG GTT GTG TTG TGA AGA AAT AGA GAT CGG AAG AGC ACA C
Figure 4, 5, 7; Supplementary Figure 1, 2	3P_CD244 ENST00000368034_15-165P_CD244 ENST00000368034_14-13	/5Phos/GGA GCT GTC GTT CAC TCA GCG CGT CAA ACA GAG CGC AGC AAT TCA CTT TCC CAA AGG GTG AGT ACrA rG	/5Phos/TCC TTG ACA TCT TCG TAA ATG TCG GGA ACG GAT ACC GTA GCG GAA TCT GCA GAT CGG AAG AGC ACA C
Figure 4, 5, 7; Supplementary Figure 1, 2	3P_SELL ENST00000650983_8-65P_SELL ENST00000650983_1-3	/5Phos/GGA GCT GTC GTT CAC TCG CGC AGC AAT TCA CTA ATG GAG GAA TGG GTC AAT TGC CTG ACC AAT AGrA rA	/5Phos/TCC ATG GTA CCC AGC TCT GGG GTT CCA ATC GGA TCT CGG ACG ATC ATG GGA GAT CGG AAG AGC ACA C
Figure 4, 5, 7; Supplementary Figure 1, 2	3P_TNFSF4 ENST00000281834_6-245P_TNFSF4 ENST00000281834_8-22	/5Phos/GGA GCT GTC GTT CAC TCG TGA TGT AGT GGG ATG TTA GGA TGG GTT GTT CGG GCA ATC ATC AGG CArC rA	/5Phos/ACA ATG CAT CTT GAA GAA GAA GCG CGT CAA ACA GAG AAG GAG TAG AGG AGA GAT CGG AAG AGC ACA C
Figure 4, 5, 7; Supplementary Figure 1, 2	3P_PTGS2 ENST00000680451_21-185P_PTGS2 ENST00000680451_23-20	/5Phos/GGA GCT GTC GTT CAC TCG AAG GGA GTA ATT GAG TCG GGA ACG GAT ACC TCT AGT GGA GAC GGC TCrA rC	/5Phos/GGA GGA AGG GCT CTA GTA TAG AGA AAG GTG TAA GGG TTG TGA AGA AAT AGA GAT CGG AAG AGC ACA C
Figure 4, 5, 7; Supplementary Figure 1, 2	3P_PTPRC ENST00000442510_19-145P_PTPRC ENST00000442510_17-16	/5Phos/GGA GCT GTC GTT CAC TCC GTT GCG ACG ACT AAT CCG TCA CGC AAT TTA TCT TCA TTG TCA TGT AGrG rC	/5Phos/TGG GTG GAT CCC TTT TCT TCT TAG GGA GGT GGG TGT ATG TAA GTG GGT GGA GAT CGG AAG AGC ACA C
Figure 4, 5, 7; Supplementary Figure 1, 2	3P_IL10 ENST00000659642_10-125P_IL10 ENST00000659642_5-7	/5Phos/GGA GCT GTC GTT CAC TCC ACC GTT GCG CTT ACG ATG TAA TTC GGC CGC AAA GCA CGC TTC TTC CGrC rC	/5Phos/TTC TAT GTA GTT GAT GAA GAA TTA GGG CAT CGA CCG GTC CCG TTG AAC TTA GAT CGG AAG AGC ACA C
Figure 4, 5, 7; Supplementary Figure 1, 2	3P_TGFB2 ENST00000366930_11-155P_TGFB2 ENST00000366930_9-13	/5Phos/GGA GCT GTC GTT CAC TCT CGG ACG ATC ATG GGA TTG ACC GTC TCG TTA GGG AAT GGC TGG TGC TCrA rA	/5Phos/GGT TGG TCT GTT GTG ACT CAA ACG AGC GTC CCT TGC GTA GCG GAA TCT GCA GAT CGG AAG AGC ACA C
Figure 4, 5, 7; Supplementary Figure 1, 2	3P_NLRP3 ENST00000391827_3-45P_NLRP3 ENST00000391827_23-24	/5Phos/GGA GCT GTC GTT CAC TCC GAA CGA ACG ATA GCC ACC GTT GCG CTT ACG TTC TCT CGG CGG AAG TCrG rC	/5Phos/TAC TGA TGC AAG ATC CTG ACG AGA AAG GTG TAA GGA ATG GAG GAA TGG GTA GAT CGG AAG AGC ACA C
Figure 4, 5, 7; Supplementary Figure 1, 2	3P_CD8A ENST00000409511_2-115P_CD8A ENST00000409511_12-1	/5Phos/GGA GCT GTC GTT CAC TCG TGA TGT AGT GGG ATT TAG GGA GGT GGG TGG TCA ATG TCC TTC TTT GArG rC	/5Phos/TCA GGG TGA GGA CGA AGG TGT CCG TCA CGC AAT TTG GTT CCA ATC GGA TCA GAT CGG AAG AGC ACA C
Figure 4, 5, 7; Supplementary Figure 1, 2	3P_CD8B ENST00000390655_21-175P_CD8B ENST00000390655_18-22	/5Phos/GGA GCT GTC GTT CAC TCG AAG GGA GTA ATT GAT ATG TAA GTG GGT GGG TCC CGG AGC GTG CAG TTrC rA	/5Phos/TGG CCA GGA AAA GCA GGT GAG TTA GGA TGG GTT GTG AAG GAG TAG AGG AGA GAT CGG AAG AGC ACA C
Figure 4, 5, 7; Supplementary Figure 1, 2	3P_IL1B ENST00000263341_19-165P_IL1B ENST00000263341_15-20	/5Phos/GGA GCT GTC GTT CAC TCA ACG AGC GTC CCT TGG TCG GGA ACG GAT ACT GGC AAA GAT GAA GTC GGrG rA	/5Phos/GTG ATC GTA CAG GTG CAT CGG ATG TAA TTC GGC CGG TTG TGA AGA AAT AGA GAT CGG AAG AGC ACA C
Figure 4, 5, 7; Supplementary Figure 1, 2	3P_CXCR4 ENST00000696137_9-145P_CXCR4 ENST00000696137_13-10	/5Phos/GGA GCT GTC GTT CAC TCG CGC AGC AAT TCA CTA TTA GGG CAT CGA CCC TAT CAT TCG AAT TGT GTrC rA	/5Phos/ATA GTC AGC AGG AGG GCA GGC GTA GCG GAA TCT GCC GTT GCG ACG ACT AAA GAT CGG AAG AGC ACA C
Figure 4, 5, 7; Supplementary Figure 1, 2	3P_IFIH1 ENST00000649979_6-55P_IFIH1 ENST00000649979_7-8	/5Phos/GGA GCT GTC GTT CAC TCG TGA TGT AGT GGG ATG AAG GAG TAG AGG AGG CAC AAT TGG GTT TCA AArA rC	/5Phos/TTA ATT TGT AGG GCC TCA TTG GTC CCG TTG AAC TTA GCG CGT CAA ACA GAA GAT CGG AAG AGC ACA C
Figure 4, 5, 7; Supplementary Figure 1, 2	3P_STAT1 ENST00000698141_21-225P_STAT1 ENST00000698141_4-3	/5Phos/GGA GCT GTC GTT CAC TCG GTT CCA ATC GGA TCC GAA CGA ACG ATA GCC TAG CAA GCT ATA GCA AGrC rC	/5Phos/TAA GGG AGT GAA GCT CTT CAA TTG ACC GTC TCG TTT CGG ACG ATC ATG GGA GAT CGG AAG AGC ACA C
Figure 4, 5, 7; Supplementary Figure 1, 2	3P_CD28 ENST00000324106_1-25P_CD28 ENST00000324106_20-19	/5Phos/GGA GCT GTC GTT CAC TCG CGC AGC AAT TCA CTC GTT GCG ACG ACT AAC TGG AGA TGC ATA CTC ACrA rC	/5Phos/AGG ACT CCA CCA ACC ACC ACG TTG TGA AGA AAT AGG AAG GGA GTA ATT GAA GAT CGG AAG AGC ACA C
Figure 4, 5, 7; Supplementary Figure 1, 2	3P_CTLA4 ENST00000696479_6-105P_CTLA4 ENST00000696479_8-12	/5Phos/GGA GCT GTC GTT CAC TCG TTA GGA TGG GTT GTT TAG GGA GGT GGG TGT GTA TTC ACC GTT AGG GTrC rG	/5Phos/ACA AAG CTG GCG ATG CCT CGA GCG CGT CAA ACA GAT CCG TCA CGC AAT TTA GAT CGG AAG AGC ACA C
Figure 4, 5, 7; Supplementary Figure 1, 2	3P_ICOS ENST00000316386_18-175P_ICOS ENST00000316386_23-24	/5Phos/GGA GCT GTC GTT CAC TCT ATG TAA GTG GGT GGG TCG GGA ACG GAT ACG ACA ATG GTG GCA TAC TCrC rG	/5Phos/TGC ACA CTG GAT GAA TAC TTG AGA AAG GTG TAA GGA ATG GAG GAA TGG GTA GAT CGG AAG AGC ACA C
Figure 4, 5, 7; Supplementary Figure 1, 2	3P_PDCD1 ENST00000334409_16-145P_PDCD1 ENST00000334409_11-9	/5Phos/GGA GCT GTC GTT CAC TCA TTA GGG CAT CGA CCG ATG TAA TTC GGC CGC TTT AGT TGA GTA ATA TCrG rG	/5Phos/TCT GCT CAG GGA CAC AGG GCC ACC GTT GCG CTT ACA ACG AGC GTC CCT TGA GAT CGG AAG AGC ACA C
Figure 4, 5, 7; Supplementary Figure 1, 2	3P_EOMES ENST00000295743_5-155P_EOMES ENST00000295743_7-13	/5Phos/GGA GCT GTC GTT CAC TCA TTG ACC GTC TCG TTG AAG GGA GTA ATT GAC CTG AAG GAC TTC TAG CTrC rC	/5Phos/TGT TTT GGT AGG CAG TCA CTG GTC CCG TTG AAC TTC GTA GCG GAA TCT GCA GAT CGG AAG AGC ACA C
Figure 4, 5, 7; Supplementary Figure 1, 2	3P_CCR4 ENST00000330953_4-195P_CCR4 ENST00000330953_3-20	/5Phos/GGA GCT GTC GTT CAC TCG GTT CCA ATC GGA TCG AAG GAG TAG AGG AGA AGC GTC TCC AGG AAA ATrC rA	/5Phos/ACC AGG GTC TCT AGG AAG AGT CGG ACG ATC ATG GGG TTG TGA AGA AAT AGA GAT CGG AAG AGC ACA C
Figure 4, 5, 7; Supplementary Figure 1, 2	3P_CX3CR1 ENST00000541347_1-225P_CX3CR1 ENST00000541347_21-2	/5Phos/GGA GCT GTC GTT CAC TCA GCG CGT CAA ACA GAA ACG AGC GTC CCT TGT CAT GGT AAC CAC ATA TGrA rG	/5Phos/TAA CGT TGT AGG GTG TCC AGG TGA TGT AGT GGG ATC GAA CGA ACG ATA GCA GAT CGG AAG AGC ACA C
Figure 4, 5, 7; Supplementary Figure 1, 2	3P_CXCR6 ENST00000458629_8-95P_CXCR6 ENST00000458629_11-6	/5Phos/GGA GCT GTC GTT CAC TCG ATG TAA TTC GGC CGG AGA AAG GTG TAA GGT TTT CCA CGA CCA TCG AGrG rA	/5Phos/CTT GTC GAG ATT AAA GAC ATC ACC GTT GCG CTT ACG CGC AGC AAT TCA CTA GAT CGG AAG AGC ACA C
Figure 4, 5, 7; Supplementary Figure 1, 2	3P_CCR2 ENST00000445132_15-235P_CCR2 ENST00000445132_24-16	/5Phos/GGA GCT GTC GTT CAC TCG TCG GGA ACG GAT ACG TTA GGA TGG GTT GTT AGT TTC TGA ACT TCT CCrC rC	/5Phos/GTC CTT GTG TAG TCA CTT TCA ATG GAG GAA TGG GTT ATG TAA GTG GGT GGA GAT CGG AAG AGC ACA C
Figure 4, 5, 7; Supplementary Figure 1, 2	3P_CCR5 ENST00000292303_14-185P_CCR5 ENST00000292303_13-17	/5Phos/GGA GCT GTC GTT CAC TCT CCG TCA CGC AAT TTA TTG ACC GTC TCG TTT TTA ATA CCA AAC TGT CCrC rC	/5Phos/GAC AAA GGC ATA GAT GAT GGC GTA GCG GAA TCT GCT TAG GGA GGT GGG TGA GAT CGG AAG AGC ACA C
Figure 4, 5, 7; Supplementary Figure 1, 2	3P_CD47 ENST00000361309_12-45P_CD47 ENST00000361309_2-10	/5Phos/GGA GCT GTC GTT CAC TCG GTT CCA ATC GGA TCA TTA GGG CAT CGA CCT TCA ATG AGA TTA GAC TGrA rA	/5Phos/AGA ACA GGA GTA TAG CAA AAC GAA CGA ACG ATA GCC GTT GCG ACG ACT AAA GAT CGG AAG AGC ACA C
Figure 4, 5, 7; Supplementary Figure 1, 2	3P_BTLA ENST00000334529_1-55P_BTLA ENST00000334529_3-7	/5Phos/GGA GCT GTC GTT CAC TCA TTA GGG CAT CGA CCT CGG ACG ATC ATG GGC CAG ATC AGG AGG AGA CArC rC	/5Phos/AAT TTG CAG AAC AGC GGT ATT CGG ACG ATC ATG GGG GTC CCG TTG AAC TTA GAT CGG AAG AGC ACA C
Figure 4, 5, 7; Supplementary Figure 1, 2	3P_TIGIT ENST00000481065_5-35P_TIGIT ENST00000481065_8-2	/5Phos/GGA GCT GTC GTT CAC TCG AAG GAG TAG AGG AGG AGA AAG GTG TAA GGA AGC CAA CAA TTT GGA CCrC rA	/5Phos/AGC GCA TGC TTC TGC CCA GAA GCG CGT CAA ACA GAC GAA CGA ACG ATA GCA GAT CGG AAG AGC ACA C
Figure 4, 5, 7; Supplementary Figure 1, 2	3P_CD80 ENST00000264246_22-235P_CD80 ENST00000264246_4-1	/5Phos/GGA GCT GTC GTT CAC TCG TTA GGA TGG GTT GTG TGA TGT AGT GGG ATC TTG GTT CTT AGC AAA ACrA rC	/5Phos/AGT AAG ACC AGG GCA CTT CCA TTG ACC GTC TCG TTG GTT CCA ATC GGA TCA GAT CGG AAG AGC ACA C
Figure 4, 5, 7; Supplementary Figure 1, 2	3P_CD86 ENST00000330540_18-215P_CD86 ENST00000330540_24-19	/5Phos/GGA GCT GTC GTT CAC TCT TAG GGA GGT GGG TGG ATG TAA TTC GGC CGT TTA AAT GCA GGG ACG AArA rG	/5Phos/TCA TCT TCT TAG GTT CTG GGA ATG GAG GAA TGG GTG AAG GGA GTA ATT GAA GAT CGG AAG AGC ACA C
Figure 4, 5, 7; Supplementary Figure 1, 2	3P_TFRC ENST00000698280_17-155P_TFRC ENST00000698280_14-20	/5Phos/GGA GCT GTC GTT CAC TCC GTA GCG GAA TCT GCC ACC GTT GCG CTT ACA GAT TTT ACT GCG GGA TCrC rA	/5Phos/GTA TCC CTC TAG CCA TTC AGG TCG GGA ACG GAT ACG TTG TGA AGA AAT AGA GAT CGG AAG AGC ACA C
Figure 4, 5, 7; Supplementary Figure 1, 2	3P_CD38 ENST00000226279_13-115P_CD38 ENST00000226279_10-16	/5Phos/GGA GCT GTC GTT CAC TCG GTC CCG TTG AAC TTA ACG AGC GTC CCT TGC CCT TGG TTG GTG CTG ATrG rC	/5Phos/TTG AGC ATC ACA TGG ACC ACC GTT GCG ACG ACT AAT ATG TAA GTG GGT GGA GAT CGG AAG AGC ACA C
Figure 4, 5, 7; Supplementary Figure 1, 2	3P_CXCL9 ENST00000264888_7-95P_CXCL9 ENST00000264888_6-12	/5Phos/GGA GCT GTC GTT CAC TCG GTT CCA ATC GGA TCA GCG CGT CAA ACA GAG ATG CAG GTA CAG CGT ACrA rG	/5Phos/AGG AAC AGC GAC CCT TTC TCG CGC AGC AAT TCA CTT CCG TCA CGC AAT TTA GAT CGG AAG AGC ACA C
Figure 4, 5, 7; Supplementary Figure 1, 2	3P_CXCL10 ENST00000306602_1-85P_CXCL10 ENST00000306602_4-5	/5Phos/GGA GCT GTC GTT CAC TCG AAG GAG TAG AGG AGG AGA AAG GTG TAA GGA CTT GGG TAC ATT ATG GArG rG	/5Phos/TTC TAG AGA GAG GTA CTC CTA TTG ACC GTC TCG TTA TTA GGG CAT CGA CCA GAT CGG AAG AGC ACA C
Figure 4, 5, 7; Supplementary Figure 1, 2	3P_CXCL11 ENST00000306621_22-235P_CXCL11 ENST00000306621_3-2	/5Phos/GGA GCT GTC GTT CAC TCT TAG GGA GGT GGG TGG TTG TGA AGA AAT AGC TCT TGG ACA CAT CTA CArC rC	/5Phos/CTT TCT CAA TAT CTG CCA CTT CGG ACG ATC ATG GGC GAA CGA ACG ATA GCA GAT CGG AAG AGC ACA C
Figure 4, 5, 7; Supplementary Figure 1, 2	3P_CXCL13 ENST00000286758_17-205P_CXCL13 ENST00000286758_21-24	/5Phos/GGA GCT GTC GTT CAC TCG TTA GGA TGG GTT GTG ATG TAA TTC GGC CGC TTA AAT GTG AGC ATC CTrG rG	/5Phos/TCA AGC TTG TGT AAT AGA CCG TGA TGT AGT GGG ATA ATG GAG GAA TGG GTA GAT CGG AAG AGC ACA C
Figure 4, 5, 7; Supplementary Figure 1, 2	3P_IL2 ENST00000226730_18-155P_IL2 ENST00000226730_19-14	/5Phos/GGA GCT GTC GTT CAC TCT CCG TCA CGC AAT TTA ACG AGC GTC CCT TGT GGT TCC CAA TAC CAT GArA rG	/5Phos/TGA GTT TGG GAT TCT TGT AAG AAG GGA GTA ATT GAG TCG GGA ACG GAT ACA GAT CGG AAG AGC ACA C
Figure 4, 5, 7; Supplementary Figure 1, 2	3P_IL15 ENST00000477265_12-95P_IL15 ENST00000477265_16-13	/5Phos/GGA GCT GTC GTT CAC TCG CGC AGC AAT TCA CTC ACC GTT GCG CTT ACA AAA GGA GCC TCA GGT TTrA rA	/5Phos/GCA TTA GTA GAG TAA AAC TGT ATG TAA GTG GGT GGC GTA GCG GAA TCT GCA GAT CGG AAG AGC ACA C
Figure 4, 5, 7; Supplementary Figure 1, 2	3P_IL7R ENST00000303115_6-115P_IL7R ENST00000303115_7-10	/5Phos/GGA GCT GTC GTT CAC TCG AGA AAG GTG TAA GGA ATG GAG GAA TGG GTT TTG AGA GAG AGT GTG CGrC rC	/5Phos/CTA TAG TGG TTA GGT CTA TTG GTC CCG TTG AAC TTC GTT GCG ACG ACT AAA GAT CGG AAG AGC ACA C
Figure 4, 5, 7; Supplementary Figure 1, 2	3P_GZMK ENST00000231009_23-245P_GZMK ENST00000231009_19-20	/5Phos/GGA GCT GTC GTT CAC TCG ATG TAA TTC GGC CGG TGA TGT AGT GGG ATG ACT AAG TAG GAC CAT GTrA rG	/5Phos/TAA AAC CAC AGT GGG AGA CTG AAG GGA GTA ATT GAG TTG TGA AGA AAT AGA GAT CGG AAG AGC ACA C
Figure 4, 5, 7; Supplementary Figure 1, 2	3P_GZMA ENST00000274306_15-215P_GZMA ENST00000274306_16-22	/5Phos/GGA GCT GTC GTT CAC TCT CCG TCA CGC AAT TTT TAG GGA GGT GGG TGG CTT TAG AAA CGG CTC TArG rG	/5Phos/GGT CTT GAA TGA GGA GTT ACT ATG TAA GTG GGT GGG AAG GAG TAG AGG AGA GAT CGG AAG AGC ACA C
Figure 4, 5, 7; Supplementary Figure 1, 2	3P_CD14 ENST00000512545_12-175P_CD14 ENST00000512545_11-18	/5Phos/GGA GCT GTC GTT CAC TCG TCG GGA ACG GAT ACA GCG CGT CAA ACA GAT CTC GTT GTA AGG CAG CTrG rC	/5Phos/TTG AGA CCG CCG GCA TGG ATC ACC GTT GCG CTT ACG TTA GGA TGG GTT GTA GAT CGG AAG AGC ACA C
Figure 4, 5, 7; Supplementary Figure 1, 2	3P_CSF1R ENST00000286301_14-85P_CSF1R ENST00000286301_13-7	/5Phos/GGA GCT GTC GTT CAC TCG CGC AGC AAT TCA CTA TTA GGG CAT CGA CCA TCT TGC TCA CAG GCT TGrG rG	/5Phos/GTG GGG TCG ATG AAA GTA TAC GTA GCG GAA TCT GCG GTC CCG TTG AAC TTA GAT CGG AAG AGC ACA C
Figure 4, 5, 7; Supplementary Figure 1, 2	3P_CD74 ENST00000009530_6-55P_CD74 ENST00000009530_9-10	/5Phos/GGA GCT GTC GTT CAC TCT CGG ACG ATC ATG GGT TAG GGA GGT GGG TGA TCT AGA GTC CCG TAA CTrC rA	/5Phos/AGG CTT GGG AAG CTT CAT GCA ACG AGC GTC CCT TGC GTT GCG ACG ACT AAA GAT CGG AAG AGC ACA C
Figure 4, 5, 7; Supplementary Figure 1, 2	3P_HAVCR2 ENST00000696902_3-175P_HAVCR2 ENST00000696902_4-18	/5Phos/GGA GCT GTC GTT CAC TCT ATG TAA GTG GGT GGG ATG TAA TTC GGC CGA TTG GTA CGG GAT TTC CGrG rG	/5Phos/TTG GCC AAT GTG GAT ATT TGA TTG ACC GTC TCG TTG TTA GGA TGG GTT GTA GAT CGG AAG AGC ACA C
Figure 4, 5, 7; Supplementary Figure 1, 2	3P_IRF4 ENST00000380956_16-155P_IRF4 ENST00000380956_2-1	/5Phos/GGA GCT GTC GTT CAC TCC GTA GCG GAA TCT GCG AGA AAG GTG TAA GGA GCT TGA GGG TTT GCT ACrA rA	/5Phos/TGT GGC TGA TCC GGG ACG TAC GAA CGA ACG ATA GCG GTT CCA ATC GGA TCA GAT CGG AAG AGC ACA C
Figure 4, 5, 7; Supplementary Figure 1, 2	3P_TNF ENST00000449264_13-235P_TNF ENST00000449264_24-14	/5Phos/GGA GCT GTC GTT CAC TCC ACC GTT GCG CTT ACT CCG TCA CGC AAT TTC TGC GGA TCT TGT ACA AArC rA	/5Phos/CAT GGG CTA CAG GCT TGT CAA ATG GAG GAA TGG GTG TCG GGA ACG GAT ACA GAT CGG AAG AGC ACA C
Figure 4, 5, 7; Supplementary Figure 1, 2	3P_VEGFA ENST00000672860_11-125P_VEGFA ENST00000672860_21-22	/5Phos/GGA GCT GTC GTT CAC TCC GTT GCG ACG ACT AAG AAG GGA GTA ATT GAT GCC TCC CAG ATC ACA GArG rG	/5Phos/AAT GCT TTC TCC GCT CTG AGG TGA TGT AGT GGG ATG AAG GAG TAG AGG AGA GAT CGG AAG AGC ACA C
Figure 4, 5, 7; Supplementary Figure 1, 2	3P_IL17A ENST00000648244_10-195P_IL17A ENST00000648244_20-9	/5Phos/GGA GCT GTC GTT CAC TCG GTC CCG TTG AAC TTA TTG ACC GTC TCG TTT CCC ACC ACG ACG TCC ACrA rC	/5Phos/GAT ATC TCT CAG GGT CCT CAG TTG TGA AGA AAT AGA ACG AGC GTC CCT TGA GAT CGG AAG AGC ACA C
Figure 4, 5, 7; Supplementary Figure 1, 2	3P_NT5E ENST00000369651_7-45P_NT5E ENST00000369651_8-3	/5Phos/GGA GCT GTC GTT CAC TCA ATG GAG GAA TGG GTA TTA GGG CAT CGA CCA TGC AAG TTT CCA CTT GTrG rG	/5Phos/CCC TCA CTT TCT GAG CGA TGA GCG CGT CAA ACA GAT CGG ACG ATC ATG GGA GAT CGG AAG AGC ACA C
Figure 4, 5, 7; Supplementary Figure 1, 2	3P_ARG1 ENST00000356962_24-55P_ARG1 ENST00000356962_6-23	/5Phos/GGA GCT GTC GTT CAC TCG TTA GGA TGG GTT GTC GAA CGA ACG ATA GCC CAT CTT TGG AAG GTT CArG rG	/5Phos/TTG TCA GTG GAG TGT TGA TAG CGC AGC AAT TCA CTG AGA AAG GTG TAA GGA GAT CGG AAG AGC ACA C
Figure 4, 5, 7; Supplementary Figure 1, 2	3P_IL6 ENST00000404625_18-25P_IL6 ENST00000404625_1-17	/5Phos/GGA GCT GTC GTT CAC TCG TGA TGT AGT GGG ATG AAG GAG TAG AGG AGA TCA GGC AGA TGT TTA GCrA rA	/5Phos/TTG TTT TCT GCC AGT GCC TCG GTT CCA ATC GGA TCT TAG GGA GGT GGG TGA GAT CGG AAG AGC ACA C
Figure 4, 5, 7; Supplementary Figure 1, 2	3P_IDO1 ENST00000518237_21-225P_IDO1 ENST00000518237_13-14	/5Phos/GGA GCT GTC GTT CAC TCG TTG TGA AGA AAT AGC ACC GTT GCG CTT ACA GGA TCT AAT CTC CTA AArA rG	/5Phos/TGA ACA TCC AGT CAT TAT AAC GTA GCG GAA TCT GCG TCG GGA ACG GAT ACA GAT CGG AAG AGC ACA C
Figure 4, 5, 7; Supplementary Figure 1, 2	3P_CD274 ENST00000381577_20-115P_CD274 ENST00000381577_12-19	/5Phos/GGA GCT GTC GTT CAC TCC GTT GCG ACG ACT AAA ACG AGC GTC CCT TGA TTA TGC ATT GGT ACT GTrC rC	/5Phos/TGC AGT AGA AAA TCT CAT TAT CCG TCA CGC AAT TTG AAG GGA GTA ATT GAA GAT CGG AAG AGC ACA C
Figure 4, 5, 7; Supplementary Figure 1, 2	3P_PDCD1LG2 ENST00000397747_10-95P_PDCD1LG2 ENST00000397747_16-15	/5Phos/GGA GCT GTC GTT CAC TCC GAA CGA ACG ATA GCG CGC AGC AAT TCA CTT CCT GGG CGA CCA TTT AGrC rA	/5Phos/TTC GTC CCT CAC TTG GAC TTT ATG TAA GTG GGT GGG ATG TAA TTC GGC CGA GAT CGG AAG AGC ACA C
Figure 4, 5, 7; Supplementary Figure 1, 2	3P_IL2RA ENST00000379959_2-65P_IL2RA ENST00000379959_4-8	/5Phos/GGA GCT GTC GTT CAC TCA TTA GGG CAT CGA CCG AAG GAG TAG AGG AGG AGG ATT AGT CAA GGA AGrG rG	/5Phos/CCT TTG ATT TCA CTT GGG CTA TTG ACC GTC TCG TTA GCG CGT CAA ACA GAA GAT CGG AAG AGC ACA C
Figure 4, 5, 7; Supplementary Figure 1, 2	3P_MRC1 ENST00000569591_5-225P_MRC1 ENST00000569591_7-24	/5Phos/GGA GCT GTC GTT CAC TCG GTT CCA ATC GGA TCG TGA TGT AGT GGG ATT AGG AGT CAC GTC CAG CCrC rG	/5Phos/TCG GAT CGT GTC TGG CAT ATG GTC CCG TTG AAC TTA ATG GAG GAA TGG GTA GAT CGG AAG AGC ACA C
Figure 4, 5, 7; Supplementary Figure 1, 2	3P_PRF1 ENST00000441259_1-215P_PRF1 ENST00000441259_3-23	/5Phos/GGA GCT GTC GTT CAC TCT ATG TAA GTG GGT GGG TTG TGA AGA AAT AGT GAA GTT TGA ATT TTC TGrA rG	/5Phos/ACC TTC CAG TCG TTG CGG ATT CGG ACG ATC ATG GGG AGA AAG GTG TAA GGA GAT CGG AAG AGC ACA C
Figure 4, 5, 7; Supplementary Figure 1, 2	3P_FAS ENST00000690268_16-205P_FAS ENST00000690268_18-14	/5Phos/GGA GCT GTC GTT CAC TCC GTA GCG GAA TCT GCG AAG GGA GTA ATT GAA GAG GCG AAA TTG CAG AGrC rA	/5Phos/TCA CTA GTA ATG TCC TTG AGG TTA GGA TGG GTT GTG TCG GGA ACG GAT ACA GAT CGG AAG AGC ACA C
Figure 4, 5, 7; Supplementary Figure 1, 2	3P_ENTPD1 ENST00000371205_13-195P_ENTPD1 ENST00000371205_15-17	/5Phos/GGA GCT GTC GTT CAC TCT CCG TCA CGC AAT TTC ACC GTT GCG CTT ACA GAT TCG CAG GGC ATT TTrA rG	/5Phos/TTA TCT GGG GAC TCG ATA GTG ATG TAA TTC GGC CGT TAG GGA GGT GGG TGA GAT CGG AAG AGC ACA C
Figure 4, 5, 7; Supplementary Figure 1, 2	3P_MKI67 ENST00000368654_12-115P_MKI67 ENST00000368654_8-7	/5Phos/GGA GCT GTC GTT CAC TCC GTT GCG ACG ACT AAT CGG ACG ATC ATG GGA CAA TCT TCT TCA GGT GGrA rG	/5Phos/TAG TTT TGC CAG CAG CCA CTA GCG CGT CAA ACA GAG GTC CCG TTG AAC TTA GAT CGG AAG AGC ACA C
Figure 4, 5, 7; Supplementary Figure 1, 2	3P_CD44 LISH_10-35P_CD44 LISH_4-9	/5Phos/GGA GCT GTC GTT CAC TCG CGC AGC AAT TCA CTG AAG GAG TAG AGG AGA AGG CAA AGA TCA GCA TCrA rC	/5Phos/CTG AAG CAT TGA AGC AAT ATA TTG ACC GTC TCG TTA ACG AGC GTC CCT TGA GAT CGG AAG AGC ACA C
Figure 4, 5, 7; Supplementary Figure 1, 2	3P_MS4A1 ENST00000345732_6-225P_MS4A1 ENST00000345732_21-5	/5Phos/GGA GCT GTC GTT CAC TCG GTT CCA ATC GGA TCC GTA GCG GAA TCT GCG GTG CTC GAC TCA CTG TTrG rC	/5Phos/TGA CAA AAT GCC CAA GAA CAG TGA TGT AGT GGG ATA TTA GGG CAT CGA CCA GAT CGG AAG AGC ACA C
Figure 4, 5, 7; Supplementary Figure 1, 2	3P_CD6 ENST00000313421_1-135P_CD6 ENST00000313421_14-2	/5Phos/GGA GCT GTC GTT CAC TCT CCG TCA CGC AAT TTG TTG TGA AGA AAT AGT TGG AGG TGT TGT CTT CTrG rG	/5Phos/TCC TCG GGT GAT ACT GAG GGG TCG GGA ACG GAT ACC GAA CGA ACG ATA GCA GAT CGG AAG AGC ACA C
Figure 4, 5, 7; Supplementary Figure 1, 2	3P_CD5 ENST00000347785_12-205P_CD5 ENST00000347785_24-16	/5Phos/GGA GCT GTC GTT CAC TCG AGA AAG GTG TAA GGG ATG TAA TTC GGC CGC TCC AAG GAC AAT CCA GCrA rC	/5Phos/GGT TCT AAG CAG GTC AGG CCA ATG GAG GAA TGG GTT ATG TAA GTG GGT GGA GAT CGG AAG AGC ACA C
Figure 4, 5, 7; Supplementary Figure 1, 2	3P_FUT4 ENST00000358752_23-155P_FUT4 ENST00000358752_19-11	/5Phos/GGA GCT GTC GTT CAC TCA ACG AGC GTC CCT TGC GTT GCG ACG ACT AAC TCA CAG GAG AGA GTT GArA rA	/5Phos/TTT GCT TCC ATT CAC AGG ACG AAG GGA GTA ATT GAC ACC GTT GCG CTT ACA GAT CGG AAG AGC ACA C
Figure 4, 5, 7; Supplementary Figure 1, 2	3P_IL18 ENST00000280357_9-105P_IL18 ENST00000280357_18-17	/5Phos/GGA GCT GTC GTT CAC TCG GTC CCG TTG AAC TTT CGG ACG ATC ATG GGG GGC ATA TTG CAC TTC AArG rG	/5Phos/TTT TCT CAC ACT TCA CAG AGG TTA GGA TGG GTT GTT TAG GGA GGT GGG TGA GAT CGG AAG AGC ACA C
Figure 4, 5, 7; Supplementary Figure 1, 2	3P_NCAM1 ENST00000615285_7-35P_NCAM1 ENST00000615285_6-2	/5Phos/GGA GCT GTC GTT CAC TCG AAG GAG TAG AGG AGA TTA GGG CAT CGA CCT ACT CTC GGA AGT GAC TGrA rA	/5Phos/TAC ATG GAC TGG GAG TCC TGG CGC AGC AAT TCA CTC GAA CGA ACG ATA GCA GAT CGG AAG AGC ACA C
Figure 4, 5, 7; Supplementary Figure 1, 2	3P_IL10RA ENST00000227752_22-55P_IL10RA ENST00000227752_23-8	/5Phos/GGA GCT GTC GTT CAC TCG TGA TGT AGT GGG ATA ATG GAG GAA TGG GTT GAG GGC ATG TCA ATA TTrA rC	/5Phos/GAT GCT TTC ATA TGT GTC ATG AGA AAG GTG TAA GGA GCG CGT CAA ACA GAA GAT CGG AAG AGC ACA C
Figure 4, 5, 7; Supplementary Figure 1, 2	3P_CD3E ENST00000361763_21-245P_CD3E ENST00000361763_4-1	/5Phos/GGA GCT GTC GTT CAC TCC GTA GCG GAA TCT GCG TTA GGA TGG GTT GTC ATG TGA TGC TGG TAT TGrC rA	/5Phos/TGT GGT TCC AGA GAT GGA GAA TTG ACC GTC TCG TTG GTT CCA ATC GGA TCA GAT CGG AAG AGC ACA C
Figure 4, 5, 7; Supplementary Figure 1, 2	3P_CD3D ENST00000300692_13-185P_CD3D ENST00000300692_19-16	/5Phos/GGA GCT GTC GTT CAC TCC ACC GTT GCG CTT ACT TAG GGA GGT GGG TGC TCC AGG TTC TCG AGG TCrC rA	/5Phos/ATT CAC AAA CAC TCT GTC CTG AAG GGA GTA ATT GAT ATG TAA GTG GGT GGA GAT CGG AAG AGC ACA C
Figure 4, 5, 7; Supplementary Figure 1, 2	3P_CXCR5 ENST00000292174_11-175P_CXCR5 ENST00000292174_10-20	/5Phos/GGA GCT GTC GTT CAC TCG ATG TAA TTC GGC CGG TCG GGA ACG GAT ACT TCT ATG CTG GTC ACA GTrC rC	/5Phos/TTT CCA GCG TTA GCG GGT AGC GTT GCG ACG ACT AAG TTG TGA AGA AAT AGA GAT CGG AAG AGC ACA C
Figure 4, 5, 7; Supplementary Figure 1, 2	3P_CD27 ENST00000266557_15-145P_CD27 ENST00000266557_9-12	/5Phos/GGA GCT GTC GTT CAC TCA TTG ACC GTC TCG TTG GTC CCG TTG AAC TTA AGT GAC CCC TGC TCT TCrG rC	/5Phos/TTC ACG AGG AAT GTT CCT GGA ACG AGC GTC CCT TGT CCG TCA CGC AAT TTA GAT CGG AAG AGC ACA C
Figure 4, 5, 7; Supplementary Figure 1, 2	3P_LAG3 ENST00000203629_4-75P_LAG3 ENST00000203629_1-6	/5Phos/GGA GCT GTC GTT CAC TCA GCG CGT CAA ACA GAG TGA TGT AGT GGG ATA TGA TCA GGG GAA AGT TTrC rC	/5Phos/AGA AGG CTG AGA TCC TGG AGG GTT CCA ATC GGA TCG CGC AGC AAT TCA CTA GAT CGG AAG AGC ACA C
Figure 4, 5, 7; Supplementary Figure 1, 2	3P_CD4 ENST00000011653_8-215P_CD4 ENST00000011653_24-5	/5Phos/GGA GCT GTC GTT CAC TCG TTA GGA TGG GTT GTT CGG ACG ATC ATG GGA TTG TCC ACC CAC ATG GGrA rA	/5Phos/TTG GTC CCA AAG GCT TCT TCA ATG GAG GAA TGG GTA TTA GGG CAT CGA CCA GAT CGG AAG AGC ACA C
Figure 4, 5, 7; Supplementary Figure 1, 2	3P_CD163 ENST00000359156_18-35P_CD163 ENST00000359156_2-19	/5Phos/GGA GCT GTC GTT CAC TCG TTG TGA AGA AAT AGG AAG GAG TAG AGG AGT TCC TCT GGT AGC CAA CCrC rA	/5Phos/TGG ACA TGG CCT TGT CTA AAC GAA CGA ACG ATA GCG AAG GGA GTA ATT GAA GAT CGG AAG AGC ACA C
Figure 4, 5, 7; Supplementary Figure 1, 2	3P_CD69 ENST00000228434_20-225P_CD69 ENST00000228434_17-23	/5Phos/GGA GCT GTC GTT CAC TCT CCG TCA CGC AAT TTG ATG TAA TTC GGC CGA CTT GAC ATT CAT GTC TTrC rC	/5Phos/GTC CTC AGA GCA TGA AGA AAT TAG GGA GGT GGG TGG AGA AAG GTG TAA GGA GAT CGG AAG AGC ACA C
Figure 4, 5, 7; Supplementary Figure 1, 2	3P_IFNG ENST00000229135_12-155P_IFNG ENST00000229135_16-11	/5Phos/GGA GCT GTC GTT CAC TCG TCG GGA ACG GAT ACA TTA GGG CAT CGA CCC ATG CAA AAT GCA GTG AArA rA	/5Phos/TTG ATG GTC TCC ACA CTC TTT ATG TAA GTG GGT GGC ACC GTT GCG CTT ACA GAT CGG AAG AGC ACA C
Figure 4, 5, 7; Supplementary Figure 1, 2	3P_CMKLR1 ENST00000550402_14-55P_CMKLR1 ENST00000550402_6-13	/5Phos/GGA GCT GTC GTT CAC TCA TTG ACC GTC TCG TTC GTA GCG GAA TCT GCC AGC TGT CAG CAC GAA GTrC rG	/5Phos/TTG GTG GAT GCT AAA GAG GTG CGC AGC AAT TCA CTC GTA GCG GAA TCT GCA GAT CGG AAG AGC ACA C
Figure 4, 5, 7; Supplementary Figure 1, 2	3P_GZMB ENST00000415355_4-135P_GZMB ENST00000415355_8-9	/5Phos/GGA GCT GTC GTT CAC TCG TCG GGA ACG GAT ACG GTC CCG TTG AAC TTG TGT TTC AGA GGC TGC AGrG rG	/5Phos/TCT CGT ATC AGG AAG CCA CCA GCG CGT CAA ACA GAA ACG AGC GTC CCT TGA GAT CGG AAG AGC ACA C
Figure 4, 5, 7; Supplementary Figure 1, 2	3P_CD276 LISH_14-75P_CD276 LISH_3-10	/5Phos/GGA GCT GTC GTT CAC TCC GAA CGA ACG ATA GCG AAG GAG TAG AGG AGT TCA GCT CTA GGC TCA GCrA rA	/5Phos/CTG TCT TGG AGC CTT CTC CCT CGG ACG ATC ATG GGC GTT GCG ACG ACT AAA GAT CGG AAG AGC ACA C
Figure 4, 5, 7; Supplementary Figure 1, 2	3P_CD19 ENST00000324662_2-225P_CD19 ENST00000324662_20-8	/5Phos/GGA GCT GTC GTT CAC TCG AAG GGA GTA ATT GAG TGA TGT AGT GGG ATC TTG GGT CCC TTC TAT CCrG rC	/5Phos/TGA CTT AGG CCC CTT GGG GTG TTG TGA AGA AAT AGA GCG CGT CAA ACA GAA GAT CGG AAG AGC ACA C
Figure 4, 5, 7; Supplementary Figure 1, 2	3P_ITGAL ENST00000356798_19-215P_ITGAL ENST00000356798_1-7	/5Phos/GGA GCT GTC GTT CAC TCG AGA AAG GTG TAA GGC ACC GTT GCG CTT ACC ACC TGG AAC ACG TGA TCrA rC	/5Phos/TGA CTT GGC TGG GGA CTA AGG GTT CCA ATC GGA TCG GTC CCG TTG AAC TTA GAT CGG AAG AGC ACA C
Figure 4, 5, 7; Supplementary Figure 1, 2	3P_ITGAM ENST00000648685_23-115P_ITGAM ENST00000648685_12-24	/5Phos/GGA GCT GTC GTT CAC TCG CGC AGC AAT TCA CTA TTA GGG CAT CGA CCT ATG AGG CAT GGA ACA ATrC rG	/5Phos/GAG GCG GCT TGG ATG CGA TGT CCG TCA CGC AAT TTA ATG GAG GAA TGG GTA GAT CGG AAG AGC ACA C
Figure 4, 5, 7; Supplementary Figure 1, 2	3P_ITGAX ENST00000268296_6-55P_ITGAX ENST00000268296_17-18	/5Phos/GGA GCT GTC GTT CAC TCT ATG TAA GTG GGT GGA TTG ACC GTC TCG TTT CAT CAG AGT AGG CTC TTrC rA	/5Phos/GTG CAC GAC ATT TTG GAT GGT TAG GGA GGT GGG TGG TTA GGA TGG GTT GTA GAT CGG AAG AGC ACA C
Figure 4, 5, 7; Supplementary Figure 1, 2	3P_CCL22 ENST00000219235_16-45P_CCL22 ENST00000219235_3-15	/5Phos/GGA GCT GTC GTT CAC TCC GTT GCG ACG ACT AAG AGA AAG GTG TAA GGG TCG ATG CAC AGC TGA GTrG rA	/5Phos/TTG GCT CAG CTT ATT GAG AAT CGG ACG ATC ATG GGG ATG TAA TTC GGC CGA GAT CGG AAG AGC ACA C
Figure 4, 5, 7; Supplementary Figure 1, 2	3P_NOS2 ENST00000313735_10-235P_NOS2 ENST00000313735_9-24	/5Phos/GGA GCT GTC GTT CAC TCG TGA TGT AGT GGG ATG AAG GGA GTA ATT GAA CTT GCC ACT GGT GTA GArA rA	/5Phos/ATT CCA CGT TGG CAG GGT CCA ACG AGC GTC CCT TGA ATG GAG GAA TGG GTA GAT CGG AAG AGC ACA C
Figure 4, 5, 7; Supplementary Figure 1, 2	3P_CCL5 ENST00000603197_21-195P_CCL5 ENST00000603197_8-2	/5Phos/GGA GCT GTC GTT CAC TCG GTT CCA ATC GGA TCG GTC CCG TTG AAC TTT AAA TAA TGG AAA TGA CArC rC	/5Phos/TAC TCC TTG ATG TGG GCA CGA GCG CGT CAA ACA GAC GAA CGA ACG ATA GCA GAT CGG AAG AGC ACA C
Figure 4, 5, 7; Supplementary Figure 1, 2	3P_CCL4 LISH_1-75P_CCL4 LISH_20-22	/5Phos/GGA GCT GTC GTT CAC TCG TCG GGA ACG GAT ACT CCG TCA CGC AAT TTA TGA CAA GGA GAG CCA CCrA rC	/5Phos/TAA TAC AAT AAC ACG GCA CAG TTG TGA AGA AAT AGG AAG GAG TAG AGG AGA GAT CGG AAG AGC ACA C
Figure 4, 5, 7; Supplementary Figure 1, 2	3P_CCR7 ENST00000246657_14-125P_CCR7 ENST00000246657_10-16	/5Phos/GGA GCT GTC GTT CAC TCG CGC AGC AAT TCA CTC ACC GTT GCG CTT ACC TCT GGC TCT CCG TCG TTrC rA	/5Phos/CAG CAC GCT TTT CAT TGG TTC GTT GCG ACG ACT AAT ATG TAA GTG GGT GGA GAT CGG AAG AGC ACA C
Figure 4, 5, 7; Supplementary Figure 1, 2	3P_TBX21 ENST00000177694_6-115P_TBX21 ENST00000177694_13-4	/5Phos/GGA GCT GTC GTT CAC TCG ATG TAA TTC GGC CGA ACG AGC GTC CCT TGC AGG TGA GTC ACT TGA ATrG rG	/5Phos/CCT CAA CGA TAT GCA GCC GGC GTA GCG GAA TCT GCA TTG ACC GTC TCG TTA GAT CGG AAG AGC ACA C
Figure 4, 5, 7; Supplementary Figure 1, 2	3P_PECAM1 ENST00000563924_15-95P_PECAM1 ENST00000563924_3-5	/5Phos/GGA GCT GTC GTT CAC TCA GCG CGT CAA ACA GAG GTC CCG TTG AAC TTT CAT GGT ACA TCA CTG ACrA rA	/5Phos/TGC ACT TAA TGT GGA GCT GAT CGG ACG ATC ATG GGA TTA GGG CAT CGA CCA GAT CGG AAG AGC ACA C
Figure 4, 5, 7; Supplementary Figure 1, 2	3P_BCL2 ENST00000398117_8-75P_BCL2 ENST00000398117_17-18	/5Phos/GGA GCT GTC GTT CAC TCC GAA CGA ACG ATA GCA ATG GAG GAA TGG GTA GCT CTA GTT GAA AGA AGrA rC	/5Phos/TGC ATA TTA TTT CTA CTG CTT TAG GGA GGT GGG TGG TTA GGA TGG GTT GTA GAT CGG AAG AGC ACA C
Figure 4, 5, 7; Supplementary Figure 1, 2	3P_TNFSF9 ENST00000245817_2-245P_TNFSF9 ENST00000245817_4-22	/5Phos/GGA GCT GTC GTT CAC TCG CGC AGC AAT TCA CTG TTG TGA AGA AAT AGG ATG GAT ACG TAG CTG CCrC rC	/5Phos/ATA GTA GAC TCC AGC CTT GGA TTG ACC GTC TCG TTG AAG GAG TAG AGG AGA GAT CGG AAG AGC ACA C
Figure 4, 5, 7; Supplementary Figure 1, 2	3P_CD70 ENST00000245903_6-205P_CD70 ENST00000245903_1-23	/5Phos/GGA GCT GTC GTT CAC TCT CCG TCA CGC AAT TTT TAG GGA GGT GGG TGC TAG AAA ACG GCA AGA ACrA rA	/5Phos/TTG TCC AGC TCT GGT CCA TGG GTT CCA ATC GGA TCG AGA AAG GTG TAA GGA GAT CGG AAG AGC ACA C
Figure 4, 5, 7; Supplementary Figure 1, 2	3P_CD209 ENST00000315599_12-175P_CD209 ENST00000315599_16-21	/5Phos/GGA GCT GTC GTT CAC TCC GTT GCG ACG ACT AAG TCG GGA ACG GAT ACG AGT CGT TGC CAT AGG TGrA rC	/5Phos/GAG CGA AAG TTA AAG GAA CAT ATG TAA GTG GGT GGG TGA TGT AGT GGG ATA GAT CGG AAG AGC ACA C
Figure 4, 5, 7; Supplementary Figure 1, 2	3P_ICAM1 ENST00000264832_10-145P_ICAM1 ENST00000264832_11-15	/5Phos/GGA GCT GTC GTT CAC TCA TTA GGG CAT CGA CCA ACG AGC GTC CCT TGC CTT GAG GAT GGA GTC GTrC rC	/5Phos/TGT GGG GTT CAA CCT CTG GTC ACC GTT GCG CTT ACG ATG TAA TTC GGC CGA GAT CGG AAG AGC ACA C
Figure 4, 5, 7; Supplementary Figure 1, 2	3P_AXL ENST00000301178_5-95P_AXL ENST00000301178_13-1	/5Phos/GGA GCT GTC GTT CAC TCG AAG GAG TAG AGG AGG AGA AAG GTG TAA GGC AGG AAA GGC CGG TTC ATrG rC	/5Phos/TGG TTG AGC TGG CCT TCC ATC GTA GCG GAA TCT GCG GTT CCA ATC GGA TCA GAT CGG AAG AGC ACA C
Figure 4, 5, 7; Supplementary Figure 1, 2	3P_TGFB1 ENST00000221930_22-235P_TGFB1 ENST00000221930_19-18	/5Phos/GGA GCT GTC GTT CAC TCC ACC GTT GCG CTT ACT CGG ACG ATC ATG GGC TCG TTC TGC CAT CGT TTrC rC	/5Phos/CAT GAA TGG TGG CCA GGT CAG AAG GGA GTA ATT GAG TTA GGA TGG GTT GTA GAT CGG AAG AGC ACA C
Figure 4, 5, 7; Supplementary Figure 1, 2	3P_CD79A ENST00000221972_11-35P_CD79A ENST00000221972_10-2	/5Phos/GGA GCT GTC GTT CAC TCG ATG TAA TTC GGC CGG TCG GGA ACG GAT ACA AGA GAG ATG GCT CAG CTrC rC	/5Phos/TGA ACA GCA GCA GCG TCC CAC GTT GCG ACG ACT AAC GAA CGA ACG ATA GCA GAT CGG AAG AGC ACA C
Figure 4, 5, 7; Supplementary Figure 1, 2	3P_NKG7 ENST00000595217_15-145P_NKG7 ENST00000595217_21-24	/5Phos/GGA GCT GTC GTT CAC TCT ATG TAA GTG GGT GGC GTA GCG GAA TCT GCG AGG GTG GGT GTG TCA TArC rA	/5Phos/TCG GCA GGA ATT CGC TGG CTG TGA TGT AGT GGG ATA ATG GAG GAA TGG GTA GAT CGG AAG AGC ACA C
Figure 4, 5, 7; Supplementary Figure 1, 2	3P_NCR1 ENST00000594765_16-135P_NCR1 ENST00000594765_20-17	/5Phos/GGA GCT GTC GTT CAC TCT CCG TCA CGC AAT TTA ACG AGC GTC CCT TGC ACT TCC CAG GTT GGT TCrC rC	/5Phos/TTT CTG TTA CCA CCA GAT CCG TTG TGA AGA AAT AGT TAG GGA GGT GGG TGA GAT CGG AAG AGC ACA C
Figure 4, 5, 7; Supplementary Figure 1, 2	3P_SIRPA ENST00000358771_12-95P_SIRPA ENST00000358771_5-8	/5Phos/GGA GCT GTC GTT CAC TCG AAG GGA GTA ATT GAG TTA GGA TGG GTT GTC CGA GTA GTT TTG GAT CCrA rA	/5Phos/TGG CTG GTT TGG CAA CGT CAA TTA GGG CAT CGA CCA GCG CGT CAA ACA GAA GAT CGG AAG AGC ACA C
Figure 4, 5, 7; Supplementary Figure 1, 2	3P_MMP9 ENST00000372330_19-185P_MMP9 ENST00000372330_6-7	/5Phos/GGA GCT GTC GTT CAC TCT CGG ACG ATC ATG GGA TTG ACC GTC TCG TTT ATC AGA AAC CCC TGT AGrC rA	/5Phos/TAG GTG ATG TTG TGG TGG TGG CGC AGC AAT TCA CTG GTC CCG TTG AAC TTA GAT CGG AAG AGC ACA C
Figure 4, 5, 7; Supplementary Figure 1, 2	3P_CD40 ENST00000372285_3-45P_CD40 ENST00000372285_13-14	/5Phos/GGA GCT GTC GTT CAC TCG GTT CCA ATC GGA TCA ATG GAG GAA TGG GTG CCT GGT TAA GAG TCT GCrA rC	/5Phos/ATC TGC TTG ACC CCA AAG CCC GTA GCG GAA TCT GCG TCG GGA ACG GAT ACA GAT CGG AAG AGC ACA C
Figure 4, 5, 7; Supplementary Figure 1, 2	3P_ICOSLG ENST00000407780_1-245P_ICOSLG ENST00000407780_3-22	/5Phos/GGA GCT GTC GTT CAC TCT TAG GGA GGT GGG TGG AGA AAG GTG TAA GGC CTC CCA CTC TGG ACT CArG rG	/5Phos/ACT CCT AGA GCT GGA GCT TCT CGG ACG ATC ATG GGG AAG GAG TAG AGG AGA GAT CGG AAG AGC ACA C
Figure 4, 5, 7; Supplementary Figure 1, 2	3P_ADORA2A ENST00000610595_17-235P_ADORA2A ENST00000610595_2-8	/5Phos/GGA GCT GTC GTT CAC TCT CCG TCA CGC AAT TTG TTA GGA TGG GTT GTT GAT CAG CAA GTA CAC TArA rG	/5Phos/GCC AAG GAT CAG ATG TGG TCC GAA CGA ACG ATA GCA GCG CGT CAA ACA GAA GAT CGG AAG AGC ACA C
Figure 4, 5, 7; Supplementary Figure 1, 2	3P_IL2RB ENST00000698890_12-185P_IL2RB ENST00000698890_15-21	/5Phos/GGA GCT GTC GTT CAC TCA ACG AGC GTC CCT TGA TTA GGG CAT CGA CCC GAA AGG GTG CTG TCC TTrC rC	/5Phos/ATG ATG AAG CCA AAA GCC CCG ATG TAA TTC GGC CGG TGA TGT AGT GGG ATA GAT CGG AAG AGC ACA C
Figure 4, 5, 7; Supplementary Figure 1, 2	3P_FOXP3 ENST00000376207_9-55P_FOXP3 ENST00000376207_7-11	/5Phos/GGA GCT GTC GTT CAC TCA TTG ACC GTC TCG TTG CGC AGC AAT TCA CTG AGG TGA GTA TGA GAC GCrA rG	/5Phos/TGG GTG CAC TGG GAT TTG GGG GTC CCG TTG AAC TTC ACC GTT GCG CTT ACA GAT CGG AAG AGC ACA C
Figure 4, 5, 7; Supplementary Figure 1, 2	3P_IL2RG ENST00000374202_4-65P_IL2RG ENST00000374202_10-16	/5Phos/GGA GCT GTC GTT CAC TCG TTG TGA AGA AAT AGC GTA GCG GAA TCT GCT GTC TGC TAC AGC TAG GTrG rG	/5Phos/GTG GGT TGA ATG AAG GAA AGC GTT GCG ACG ACT AAT ATG TAA GTG GGT GGA GAT CGG AAG AGC ACA C
Figure 4, 5, 7; Supplementary Figure 1, 2	3P_CXCR3 ENST00000373691_20-135P_CXCR3 ENST00000373691_14-19	/5Phos/GGA GCT GTC GTT CAC TCA ATG GAG GAA TGG GTG TTA GGA TGG GTT GTT CCT CAC AGT TCA GTA AGrG rA	/5Phos/AGC AGG AAG GTG TCG GTG CTG TCG GGA ACG GAT ACG AAG GGA GTA ATT GAA GAT CGG AAG AGC ACA C
Figure 4, 5, 7; Supplementary Figure 1, 2	3P_CD40LG ENST00000370629_24-185P_CD40LG ENST00000370629_2-8	/5Phos/GGA GCT GTC GTT CAC TCG GTC CCG TTG AAC TTT TAG GGA GGT GGG TGC TGT TTG CGG ATT TAA TGrG rC	/5Phos/TAA GGA TCT TTC TCC TGT GTC GAA CGA ACG ATA GCA GCG CGT CAA ACA GAA GAT CGG AAG AGC ACA C
Figure 4, 5, 7; Supplementary Figure 1, 2	3P_G6PD LISH_7-175P_G6PD LISH_23-1	/5PHOS/GGAGCTGTCGTTCACTCCGAACGAACGATAGCGCGCAGCAATTCACT﻿TCCTGGGCGACCATTTArGrC	/5Phos/AGG GCA TTG AGG TTG GGA GGG AGA AAG GTG TAA GGG GTT CCA ATC GGA TCA GAT CGG AAG AGC ACA C
Figure 4, 5, 7; Supplementary Figure 1, 2	3P_IL2RA_3_IO_100plex_122_3_2|65P_IL2RA_3_IO_100plex_122_3_4|8	/5Phos/GGA GCT GTC GTT CAC TCG AGA AAG GTG TAA GGG GTT CCA ATC GGA TCT GCA CTG ACT CCT CAG CTrG rC	/5PHOS/CCTTTGATTTCACTTGGGCTATTGACCGTCTCGTTAGCGCGTCAAACAGAAGATCGGAAGAGCACAC
Figure 4, 5, 7; Supplementary Figure 1, 2	3P_TNFRSF18 ENST00000379268_23-15P_TNFRSF18 ENST00000379268_24-2	/5Phos/GGA GCT GTC GTT CAC TCG ATG TAA TTC GGC CGG TTA GGA TGG GTT GTG GAG GTA TGC ATG GCA TArC rG	/5Phos/CAG ATG TGC AGT CCA AGC TGA ATG GAG GAA TGG GTC GAA CGA ACG ATA GCA GAT CGG AAG AGC ACA C
Figure 4, 5, 7; Supplementary Figure 1, 2	3P_TNFRSF4 ENST00000699971_15-185P_TNFRSF4 ENST00000699971_17-16	/5Phos/GGA GCT GTC GTT CAC TCG AAG GAG TAG AGG AGG TTG TGA AGA AAT AGT GAC GAG GCT CCC TGA GArG rA	/5Phos/TAA GCA GAG AGC CGG AGG CAT TAG GGA GGT GGG TGT ATG TAA GTG GGT GGA GAT CGG AAG AGC ACA C
Figure 4, 5, 7; Supplementary Figure 1, 2	3P_TNFRSF14 ENST00000355716_22-205P_TNFRSF14 ENST00000355716_21-19	/5Phos/GGA GCT GTC GTT CAC TCG TCG GGA ACG GAT ACC GTA GCG GAA TCT GCC CCC GTT TAA CAA CAG AGrA rA	/5Phos/AAC CAC CAT ACC CAG TGG GAG TGA TGT AGT GGG ATG AAG GGA GTA ATT GAA GAT CGG AAG AGC ACA C
Figure 4, 5, 7; Supplementary Figure 1, 2	3P_TNFRSF9 ENST00000377507_14-135P_TNFRSF9 ENST00000377507_12-11	/5Phos/GGA GCT GTC GTT CAC TCC GTT GCG ACG ACT AAG GTC CCG TTG AAC TTT GTC AGT CAA AGG AAC GGrA rG	/5Phos/ACG GAG CGT GAG GAA GAA CAT CCG TCA CGC AAT TTC ACC GTT GCG CTT ACA GAT CGG AAG AGC ACA C
Figure 4, 5, 7; Supplementary Figure 1, 2	3P_CSF1 ENST00000329608_10-75P_CSF1 ENST00000329608_9-8	/5Phos/GGA GCT GTC GTT CAC TCA TTA GGG CAT CGA CCG CGC AGC AAT TCA CTC AGG GTT GTG TTG ATA CArA rG	/5Phos/TTA AAA CGG GGC AGG GGC CTA ACG AGC GTC CCT TGA GCG CGT CAA ACA GAA GAT CGG AAG AGC ACA C
Figure 4, 5, 7; Supplementary Figure 1, 2	3P_CD2 ENST00000369478_5-65P_CD2 ENST00000369478_4-3	/5Phos/GGA GCT GTC GTT CAC TCC GAA CGA ACG ATA GCG GTC CCG TTG AAC TTC TTG TGA TGA CAT AAT GCrC rA	/5Phos/TCC AGG AGA TCT TTG GTT TTA TTG ACC GTC TCG TTT CGG ACG ATC ATG GGA GAT CGG AAG AGC ACA C
Figure 4, 5, 7; Supplementary Figure 1, 2	3P_VTCN1 ENST00000539893_2-75P_VTCN1 ENST00000539893_4-5	/5Phos/GGA GCT GTC GTT CAC TCA ACG AGC GTC CCT TGT CCG TCA CGC AAT TTT CTT GCA GAG ATG ATG ATrG rA	/5Phos/TAT AGA CAA GGT GAA AGG TCA TTG ACC GTC TCG TTA TTA GGG CAT CGA CCA GAT CGG AAG AGC ACA C
Figure 4, 5, 7; Supplementary Figure 1, 2	3P_RORC ENST00000356728_9-125P_RORC ENST00000356728_10-11	/5Phos/GGA GCT GTC GTT CAC TCG AAG GAG TAG AGG AGA ATG GAG GAA TGG GTC AGT TGC TCC TGT TCA TTrC rC	/5Phos/AAG GCC AGC TCC AGA TTG TAC GTT GCG ACG ACT AAC ACC GTT GCG CTT ACA GAT CGG AAG AGC ACA C
Figure 4, 5, 7; Supplementary Figure 1, 2	3P_CD1C ENST00000368170_22-245P_CD1C ENST00000368170_21-23	/5Phos/GGA GCT GTC GTT CAC TCT TAG GGA GGT GGG TGG AAG GGA GTA ATT GAA GTA AAC CGT ATT TGC TGrG rA	/5Phos/GCA TCC ATG TCA CCC AAA CAG TGA TGT AGT GGG ATG AGA AAG GTG TAA GGA GAT CGG AAG AGC ACA C
Figure 4, 5, 7; Supplementary Figure 1, 2	3P_SLAMF7 ENST00000368043_17-195P_SLAMF7 ENST00000368043_18-20	/5Phos/GGA GCT GTC GTT CAC TCG ATG TAA TTC GGC CGT ATG TAA GTG GGT GGG CAG CAA CTA GGA ATA AArC rA	/5Phos/TCT TCC TTT AGG ATT GTT CTG TTA GGA TGG GTT GTG TTG TGA AGA AAT AGA GAT CGG AAG AGC ACA C
Figure 4, 5, 7; Supplementary Figure 1, 2	3P_CD244 ENST00000368034_15-165P_CD244 ENST00000368034_14-13	/5Phos/GGA GCT GTC GTT CAC TCA GCG CGT CAA ACA GAG CGC AGC AAT TCA CTG ATT CCA GAT GAT TCA CArA rA	/5Phos/TCA AAG TTC TCC AGC TCT TTG TCG GGA ACG GAT ACC GTA GCG GAA TCT GCA GAT CGG AAG AGC ACA C
Figure 4, 5, 7; Supplementary Figure 1, 2	3P_SELL ENST00000650983_8-65P_SELL ENST00000650983_1-3	/5Phos/GGA GCT GTC GTT CAC TCG CGC AGC AAT TCA CTA ATG GAG GAA TGG GTC ATA GGC AGG AGG ATG AGrC rA	/5Phos/TGG TTT TCT TCT TCC CAA TTG GTT CCA ATC GGA TCT CGG ACG ATC ATG GGA GAT CGG AAG AGC ACA C
Figure 4, 5, 7; Supplementary Figure 1, 2	3P_TNFSF4 ENST00000281834_6-245P_TNFSF4 ENST00000281834_8-22	/5Phos/GGA GCT GTC GTT CAC TCG TGA TGT AGT GGG ATG TTA GGA TGG GTT GTT TAA TAG TCT CTC CTA TCrA rG	/5Phos/TGT GTT GCT TTG CCT GTC TGA GCG CGT CAA ACA GAG AAG GAG TAG AGG AGA GAT CGG AAG AGC ACA C
Figure 4, 5, 7; Supplementary Figure 1, 2	3P_PTGS2 ENST00000680451_21-185P_PTGS2 ENST00000680451_23-20	/5Phos/GGA GCT GTC GTT CAC TCG AAG GGA GTA ATT GAG TCG GGA ACG GAT ACC ACT CTC TTT ACT CAT TTrC rC	/5Phos/TAT TAG CCT GCT TGT CTG GAG AGA AAG GTG TAA GGG TTG TGA AGA AAT AGA GAT CGG AAG AGC ACA C
Figure 4, 5, 7; Supplementary Figure 1, 2	3P_PTPRC ENST00000442510_19-145P_PTPRC ENST00000442510_17-16	/5Phos/GGA GCT GTC GTT CAC TCC GTT GCG ACG ACT AAT CCG TCA CGC AAT TTG TCA GGC TTG GAA TGG AArG rC	/5Phos/AGC TCA TGT TTA AGT GGC ACT TAG GGA GGT GGG TGT ATG TAA GTG GGT GGA GAT CGG AAG AGC ACA C
Figure 4, 5, 7; Supplementary Figure 1, 2	3P_IL10 ENST00000659642_10-125P_IL10 ENST00000659642_5-7	/5Phos/GGA GCT GTC GTT CAC TCC ACC GTT GCG CTT ACG ATG TAA TTC GGC CGA GAT GCT TCT GGA TTT ATrG rG	/5Phos/TTC TGT TGG CTC CCC AAA GAA TTA GGG CAT CGA CCG GTC CCG TTG AAC TTA GAT CGG AAG AGC ACA C
Figure 4, 5, 7; Supplementary Figure 1, 2	3P_TGFB2 ENST00000366930_11-155P_TGFB2 ENST00000366930_9-13	/5Phos/GGA GCT GTC GTT CAC TCT CGG ACG ATC ATG GGA TTG ACC GTC TCG TTT CAC ATA AAA TTG CGA CTrC rC	/5Phos/TAT TAT ATA AGC TCA GGA CCA ACG AGC GTC CCT TGC GTA GCG GAA TCT GCA GAT CGG AAG AGC ACA C
Figure 4, 5, 7; Supplementary Figure 1, 2	3P_NLRP3 ENST00000391827_3-45P_NLRP3 ENST00000391827_23-24	/5Phos/GGA GCT GTC GTT CAC TCC GAA CGA ACG ATA GCC ACC GTT GCG CTT ACG ACA GGG GCC TCG GAA AGrA rA	/5Phos/TGA GTC TCC CAA GGC ATT CTG AGA AAG GTG TAA GGA ATG GAG GAA TGG GTA GAT CGG AAG AGC ACA C
Figure 4, 5, 7; Supplementary Figure 1, 2	3P_CD8A ENST00000409511_2-115P_CD8A ENST00000409511_12-1	/5Phos/GGA GCT GTC GTT CAC TCG AAG GGA GTA ATT GAT ATG TAA GTG GGT GGA CAC GCA GGA CAG GTA CArG rA	/5Phos/AGA CCT GAA TGG TGT GGA GGT CCG TCA CGC AAT TTG GTT CCA ATC GGA TCA GAT CGG AAG AGC ACA C
Figure 4, 5, 7; Supplementary Figure 1, 2	3P_IL1B ENST00000263341_19-165P_IL1B ENST00000263341_15-20	/5Phos/GGA GCT GTC GTT CAC TCA ACG AGC GTC CCT TGG TCG GGA ACG GAT ACA ATG CAA TAG CAG GAC AGrG rA	/5Phos/TTC TTT TCC TTG AGG CCC AAG ATG TAA TTC GGC CGG TTG TGA AGA AAT AGA GAT CGG AAG AGC ACA C
Figure 4, 5, 7; Supplementary Figure 1, 2	3P_CXCR4 ENST00000696137_9-145P_CXCR4 ENST00000696137_13-10	/5Phos/GGA GCT GTC GTT CAC TCG CGC AGC AAT TCA CTA TTA GGG CAT CGA CCC TCT TAC AAT GTA AAG TTrC rC	/5Phos/TGA CAA TAC CAG GCA GGA TAC GTA GCG GAA TCT GCC GTT GCG ACG ACT AAA GAT CGG AAG AGC ACA C
Figure 4, 5, 7; Supplementary Figure 1, 2	3P_IFIH1 ENST00000649979_6-55P_IFIH1 ENST00000649979_7-8	/5Phos/GGA GCT GTC GTT CAC TCG TGA TGT AGT GGG ATG AAG GAG TAG AGG AGA AGA AGC TTC TCT CCC AArC rA	/5Phos/TTG AAT TCT GGG GTC ATA TTG GTC CCG TTG AAC TTA GCG CGT CAA ACA GAA GAT CGG AAG AGC ACA C
Figure 4, 5, 7; Supplementary Figure 1, 2	3P_STAT1 ENST00000698141_21-225P_STAT1 ENST00000698141_4-3	/5Phos/GGA GCT GTC GTT CAC TCG GTT CCA ATC GGA TCC GAA CGA ACG ATA GCG TCT ACG TGC CTC TAA AArC rC	/5Phos/TGT TCA GCT GGT CCA CAT TGA TTG ACC GTC TCG TTT CGG ACG ATC ATG GGA GAT CGG AAG AGC ACA C
Figure 4, 5, 7; Supplementary Figure 1, 2	3P_CD28 ENST00000324106_1-25P_CD28 ENST00000324106_20-19	/5Phos/GGA GCT GTC GTT CAC TCG CGC AGC AAT TCA CTC GTT GCG ACG ACT AAT GTA GTA CAC GTA ATT TGrG rG	/5Phos/TAA GCT CCT TCA ACA CCT GAG TTG TGA AGA AAT AGG AAG GGA GTA ATT GAA GAT CGG AAG AGC ACA C
Figure 4, 5, 7; Supplementary Figure 1, 2	3P_CTLA4 ENST00000696479_6-105P_CTLA4 ENST00000696479_8-12	/5Phos/GGA GCT GTC GTT CAC TCG TTA GGA TGG GTT GTT TAG GGA GGT GGG TGG AAT TCT CAT CCC TAC AGrA rA	/5Phos/TTC CGC ATC CAA CTT TAT ATA GCG CGT CAA ACA GAT CCG TCA CGC AAT TTA GAT CGG AAG AGC ACA C
Figure 4, 5, 7; Supplementary Figure 1, 2	3P_ICOS ENST00000316386_18-175P_ICOS ENST00000316386_23-24	/5Phos/GGA GCT GTC GTT CAC TCT ATG TAA GTG GGT GGG TCG GGA ACG GAT ACC TTC TCC TGA GGA AAT GCrG rC	/5Phos/AGA AGA GGT AGT ATG ATA GTG AGA AAG GTG TAA GGA ATG GAG GAA TGG GTA GAT CGG AAG AGC ACA C
Figure 4, 5, 7; Supplementary Figure 1, 2	3P_PDCD1 ENST00000334409_16-145P_PDCD1 ENST00000334409_11-9	/5Phos/GGA GCT GTC GTT CAC TCA TTA GGG CAT CGA CCG ATG TAA TTC GGC CGA GTT GCT AGG AGA CAG CCrG rC	/5Phos/TGA CCC GGG CTC ATG GTG GAC ACC GTT GCG CTT ACA ACG AGC GTC CCT TGA GAT CGG AAG AGC ACA C
Figure 4, 5, 7; Supplementary Figure 1, 2	3P_EOMES ENST00000295743_5-155P_EOMES ENST00000295743_7-13	/5Phos/GGA GCT GTC GTT CAC TCA TTG ACC GTC TCG TTG AAG GGA GTA ATT GAG ATC ATG ATC CAT GGT GGrA rC	/5Phos/CTT CGC TTA CAA GCA CTG GTG GTC CCG TTG AAC TTC GTA GCG GAA TCT GCA GAT CGG AAG AGC ACA C
Figure 4, 5, 7; Supplementary Figure 1, 2	3P_CCR4 ENST00000330953_4-195P_CCR4 ENST00000330953_3-20	/5Phos/GGA GCT GTC GTT CAC TCG GTT CCA ATC GGA TCG AAG GAG TAG AGG AGT GAC ATT TGC AGT AAG AGrA rA	/5Phos/TGC GTG TAA GAT GAG CTG GGT CGG ACG ATC ATG GGG TTG TGA AGA AAT AGA GAT CGG AAG AGC ACA C
Figure 4, 5, 7; Supplementary Figure 1, 2	3P_CX3CR1 ENST00000541347_1-225P_CX3CR1 ENST00000541347_21-2	/5Phos/GGA GCT GTC GTT CAC TCA GCG CGT CAA ACA GAA ACG AGC GTC CCT TGA TAG AGC ACA GGG TTA AGrG rC	/5Phos/ATG TCT ACT CTT TGT CAT TCG TGA TGT AGT GGG ATC GAA CGA ACG ATA GCA GAT CGG AAG AGC ACA C
Figure 4, 5, 7; Supplementary Figure 1, 2	3P_CXCR6 ENST00000458629_8-95P_CXCR6 ENST00000458629_11-6	/5Phos/GGA GCT GTC GTT CAC TCG ATG TAA TTC GGC CGG AGA AAG GTG TAA GGA ACT CCT GCC AAT CAA CArA rC	/5Phos/AGG CCC TCA GGT ATG CGA TGC ACC GTT GCG CTT ACG CGC AGC AAT TCA CTA GAT CGG AAG AGC ACA C
Figure 4, 5, 7; Supplementary Figure 1, 2	3P_CCR2 ENST00000445132_15-235P_CCR2 ENST00000445132_24-16	/5Phos/GGA GCT GTC GTT CAC TCG TCG GGA ACG GAT ACG TTA GGA TGG GTT GTT CAC CAG CCC ACT TGA GTrC rC	/5Phos/TAT TGG GTT GAC TCA GCA GTA ATG GAG GAA TGG GTT ATG TAA GTG GGT GGA GAT CGG AAG AGC ACA C
Figure 4, 5, 7; Supplementary Figure 1, 2	3P_CCR5 ENST00000292303_14-185P_CCR5 ENST00000292303_13-17	/5Phos/GGA GCT GTC GTT CAC TCT CCG TCA CGC AAT TTA TTG ACC GTC TCG TTG AAG GAG GTT AAT CCA ATrC rG	/5Phos/GTG TCA CAA GCC CAC AGA TAC GTA GCG GAA TCT GCT TAG GGA GGT GGG TGA GAT CGG AAG AGC ACA C
Figure 4, 5, 7; Supplementary Figure 1, 2	3P_CD47 ENST00000361309_12-45P_CD47 ENST00000361309_2-10	/5Phos/GGA GCT GTC GTT CAC TCG GTT CCA ATC GGA TCA TTA GGG CAT CGA CCG AAC AGG CAG AAA CAG GTrA rG	/5Phos/CTG TAC TAA ACA CAT AGT AGC GAA CGA ACG ATA GCC GTT GCG ACG ACT AAA GAT CGG AAG AGC ACA C
Figure 4, 5, 7; Supplementary Figure 1, 2	3P_BTLA ENST00000334529_1-55P_BTLA ENST00000334529_3-7	/5Phos/GGA GCT GTC GTT CAC TCA TTA GGG CAT CGA CCT CGG ACG ATC ATG GGG GCT TCT GTA ACT CAG GArC rA	/5Phos/TGA TGA GTA GAG GCA ATC CCT CGG ACG ATC ATG GGG GTC CCG TTG AAC TTA GAT CGG AAG AGC ACA C
Figure 4, 5, 7; Supplementary Figure 1, 2	3P_TIGIT ENST00000481065_5-35P_TIGIT ENST00000481065_8-2	/5Phos/GGA GCT GTC GTT CAC TCG AAG GAG TAG AGG AGG AGA AAG GTG TAA GGA AAC ATT GTG ACC ACA GGrA rC	/5Phos/TTG AAG TAG TCA TGC AGC TCA GCG CGT CAA ACA GAC GAA CGA ACG ATA GCA GAT CGG AAG AGC ACA C
Figure 4, 5, 7; Supplementary Figure 1, 2	3P_CD80 ENST00000264246_22-235P_CD80 ENST00000264246_4-1	/5Phos/GGA GCT GTC GTT CAC TCG TTA GGA TGG GTT GTG TGA TGT AGT GGG ATA TAA CTG TTG GAA GTA CArG rC	/5Phos/AGC GTT GCC ACT TCT TTC ACA TTG ACC GTC TCG TTG GTT CCA ATC GGA TCA GAT CGG AAG AGC ACA C
Figure 4, 5, 7; Supplementary Figure 1, 2	3P_CD86 ENST00000330540_18-215P_CD86 ENST00000330540_24-19	/5Phos/GGA GCT GTC GTT CAC TCT TAG GGA GGT GGG TGG ATG TAA TTC GGC CGA GAA GTC TCC ACG AGC AGrA rA	/5Phos/TGT AAT CCA AGG AAT GTG GTA ATG GAG GAA TGG GTG AAG GGA GTA ATT GAA GAT CGG AAG AGC ACA C
Figure 4, 5, 7; Supplementary Figure 1, 2	3P_TFRC ENST00000698280_17-155P_TFRC ENST00000698280_14-20	/5Phos/GGA GCT GTC GTT CAC TCC GTA GCG GAA TCT GCC ACC GTT GCG CTT ACC GAT TCC AGC TCT TTT ATrG rG	/5Phos/TAC AGC CAC TGT AAA CTC AGG TCG GGA ACG GAT ACG TTG TGA AGA AAT AGA GAT CGG AAG AGC ACA C
Figure 4, 5, 7; Supplementary Figure 1, 2	3P_CD38 ENST00000226279_13-115P_CD38 ENST00000226279_10-16	/5Phos/GGA GCT GTC GTT CAC TCG GTC CCG TTG AAC TTA ACG AGC GTC CCT TGA TCA GTT CCT TCA CAT CTrG rC	/5Phos/TGG GAT CCT GGC ATA AGT CTC GTT GCG ACG ACT AAT ATG TAA GTG GGT GGA GAT CGG AAG AGC ACA C
Figure 4, 5, 7; Supplementary Figure 1, 2	3P_CXCL9 ENST00000264888_7-95P_CXCL9 ENST00000264888_6-12	/5Phos/GGA GCT GTC GTT CAC TCG GTT CCA ATC GGA TCA GCG CGT CAA ACA GAA CTG CAT CGA TTT TGC TCrC rC	/5Phos/TGA ATC TGG GTT TAG ACA TGG CGC AGC AAT TCA CTT CCG TCA CGC AAT TTA GAT CGG AAG AGC ACA C
Figure 4, 5, 7; Supplementary Figure 1, 2	3P_CXCL10 ENST00000306602_1-85P_CXCL10 ENST00000306602_4-5	/5Phos/GGA GCT GTC GTT CAC TCG AAG GAG TAG AGG AGG AGA AAG GTG TAA GGT CTT TCA GGG TAA TAA TCrA rC	/5Phos/CTC TGG TTT TAA GGA GAT CTA TTG ACC GTC TCG TTA TTA GGG CAT CGA CCA GAT CGG AAG AGC ACA C
Figure 4, 5, 7; Supplementary Figure 1, 2	3P_CXCL11 ENST00000306621_22-235P_CXCL11 ENST00000306621_3-2	/5Phos/GGA GCT GTC GTT CAC TCT TAG GGA GGT GGG TGG TTG TGA AGA AAT AGG CCA CAT GTT CAA ATT TGrA rG	/5Phos/TTC TAT TTT GTC ACA GTT GTT CGG ACG ATC ATG GGC GAA CGA ACG ATA GCA GAT CGG AAG AGC ACA C
Figure 4, 5, 7; Supplementary Figure 1, 2	3P_CXCL13 ENST00000286758_17-205P_CXCL13 ENST00000286758_21-24	/5Phos/GGA GCT GTC GTT CAC TCG TTA GGA TGG GTT GTG ATG TAA TTC GGC CGC ACT TCC TCC AGA GGT TTrG rA	/5Phos/GCT TAA ATT CTC ATT CCA TTG TGA TGT AGT GGG ATA ATG GAG GAA TGG GTA GAT CGG AAG AGC ACA C
Figure 4, 5, 7; Supplementary Figure 1, 2	3P_IL2 ENST00000226730_18-155P_IL2 ENST00000226730_19-14	/5Phos/GGA GCT GTC GTT CAC TCT CCG TCA CGC AAT TTA ACG AGC GTC CCT TGG CTG TTA CTT TGC AAC TGrG rG	/5Phos/GTT CTT CTT CTA GAC ACT GAG AAG GGA GTA ATT GAG TCG GGA ACG GAT ACA GAT CGG AAG AGC ACA C
Figure 4, 5, 7; Supplementary Figure 1, 2	3P_IL15 ENST00000477265_12-95P_IL15 ENST00000477265_16-13	/5Phos/GGA GCT GTC GTT CAC TCG CGC AGC AAT TCA CTC ACC GTT GCG CTT ACA GGG ATG GAT CGA ACT TTrA rA	/5Phos/GTG AAC ATC ACT TTC CGT ATT ATG TAA GTG GGT GGC GTA GCG GAA TCT GCA GAT CGG AAG AGC ACA C
Figure 4, 5, 7; Supplementary Figure 1, 2	3P_IL7R ENST00000303115_6-115P_IL7R ENST00000303115_7-10	/5Phos/GGA GCT GTC GTT CAC TCG AGA AAG GTG TAA GGA ATG GAG GAA TGG GTA GTT TTG CGG CTG TTT GArA rG	/5Phos/TCT CAT ACA TTG CTG CCG GTG GTC CCG TTG AAC TTC GTT GCG ACG ACT AAA GAT CGG AAG AGC ACA C
Figure 4, 5, 7; Supplementary Figure 1, 2	3P_GZMK ENST00000231009_23-245P_GZMK ENST00000231009_19-20	/5Phos/GGA GCT GTC GTT CAC TCG ATG TAA TTC GGC CGG TGA TGT AGT GGG ATG ACC TGG GAC CTT TTG TTrC rA	/5Phos/CTT AAC CAG CAT GAT ATC ATG AAG GGA GTA ATT GAG TTG TGA AGA AAT AGA GAT CGG AAG AGC ACA C
Figure 4, 5, 7; Supplementary Figure 1, 2	3P_GZMA ENST00000274306_15-215P_GZMA ENST00000274306_16-22	/5Phos/GGA GCT GTC GTT CAC TCT CCG TCA CGC AAT TTT TAG GGA GGT GGG TGC TCG AGC GTC AGT TCC TTrG rA	/5Phos/AGT TAC AGT GAG CTG CAG TCT ATG TAA GTG GGT GGG AAG GAG TAG AGG AGA GAT CGG AAG AGC ACA C
Figure 4, 5, 7; Supplementary Figure 1, 2	3P_CD14 ENST00000512545_12-175P_CD14 ENST00000512545_11-18	/5Phos/GGA GCT GTC GTT CAC TCG TCG GGA ACG GAT ACA GCG CGT CAA ACA GAA TGC CAG GGT AGG GAT TCrA rG	/5Phos/GGC GGG AGT ACG CTA GCA CAC ACC GTT GCG CTT ACG TTA GGA TGG GTT GTA GAT CGG AAG AGC ACA C
Figure 4, 5, 7; Supplementary Figure 1, 2	3P_CSF1R ENST00000286301_14-85P_CSF1R ENST00000286301_13-7	/5Phos/GGA GCT GTC GTT CAC TCG CGC AGC AAT TCA CTA TTA GGG CAT CGA CCG TGG GCT TTT GCT CCA AGrG rA	/5Phos/CCC AAG TGA GAA GAT CTC CCC GTA GCG GAA TCT GCG GTC CCG TTG AAC TTA GAT CGG AAG AGC ACA C
Figure 4, 5, 7; Supplementary Figure 1, 2	3P_CD74 ENST00000009530_6-55P_CD74 ENST00000009530_9-10	/5Phos/GGA GCT GTC GTT CAC TCT CGG ACG ATC ATG GGT TAG GGA GGT GGG TGC AAC CCA AAG GTT GTG AGrG rG	/5Phos/GTG CCT GCT CAT TTC AAA CAA ACG AGC GTC CCT TGC GTT GCG ACG ACT AAA GAT CGG AAG AGC ACA C
Figure 4, 5, 7; Supplementary Figure 1, 2	3P_HAVCR2 ENST00000696902_3-175P_HAVCR2 ENST00000696902_4-18	/5Phos/GGA GCT GTC GTT CAC TCT ATG TAA GTG GGT GGG ATG TAA TTC GGC CGC AGG TTG CTG GCG TCA TArC rG	/5Phos/TTG CTG CCT GCT GCT GAC ATA TTG ACC GTC TCG TTG TTA GGA TGG GTT GTA GAT CGG AAG AGC ACA C
Figure 4, 5, 7; Supplementary Figure 1, 2	3P_IRF4 ENST00000380956_16-155P_IRF4 ENST00000380956_2-1	/5Phos/GGA GCT GTC GTT CAC TCC GTA GCG GAA TCT GCG AGA AAG GTG TAA GGG AGG ACC TGG GAG TAG ATrG rA	/5Phos/TAT GTC CAT GGG AGA TCC GGC GAA CGA ACG ATA GCG GTT CCA ATC GGA TCA GAT CGG AAG AGC ACA C
Figure 4, 5, 7; Supplementary Figure 1, 2	3P_TNF ENST00000449264_13-235P_TNF ENST00000449264_24-14	/5Phos/GGA GCT GTC GTT CAC TCC ACC GTT GCG CTT ACT CCG TCA CGC AAT TTG AGA TCT GGT TCC CGA AArC rC	/5Phos/GGT ACA GGC CCT CTG ATG GCA ATG GAG GAA TGG GTG TCG GGA ACG GAT ACA GAT CGG AAG AGC ACA C
Figure 4, 5, 7; Supplementary Figure 1, 2	3P_VEGFA ENST00000672860_11-125P_VEGFA ENST00000672860_21-22	/5Phos/GGA GCT GTC GTT CAC TCC GTT GCG ACG ACT AAG AAG GGA GTA ATT GAG AGT TCA TGT GGT AGT CCrA rC	/5Phos/CTG AGG GAG GCT CCT TCC TCG TGA TGT AGT GGG ATG AAG GAG TAG AGG AGA GAT CGG AAG AGC ACA C
Figure 4, 5, 7; Supplementary Figure 1, 2	3P_IL17A ENST00000648244_10-195P_IL17A ENST00000648244_20-9	/5Phos/GGA GCT GTC GTT CAC TCG GTC CCG TTG AAC TTA TTG ACC GTC TCG TTC ATA CAC CAC ATG GAT TCrC rA	/5Phos/GTT CCC ATC AGC GTT GAT GCG TTG TGA AGA AAT AGA ACG AGC GTC CCT TGA GAT CGG AAG AGC ACA C
Figure 4, 5, 7; Supplementary Figure 1, 2	3P_NT5E ENST00000369651_7-45P_NT5E ENST00000369651_8-3	/5Phos/GGA GCT GTC GTT CAC TCA ATG GAG GAA TGG GTA TTA GGG CAT CGA CCC AGT CCG TCA ACA TCA AArA rC	/5Phos/TTG TTG CGT TCA TCA ATG GGA GCG CGT CAA ACA GAT CGG ACG ATC ATG GGA GAT CGG AAG AGC ACA C
Figure 4, 5, 7; Supplementary Figure 1, 2	3P_ARG1 ENST00000356962_24-55P_ARG1 ENST00000356962_6-23	/5Phos/GGA GCT GTC GTT CAC TCG TTA GGA TGG GTT GTC GAA CGA ACG ATA GCT GTT CCT CAC TAC TCT CArA rA	/5Phos/TTA GAT GAA TTG GCC TTT TCG CGC AGC AAT TCA CTG AGA AAG GTG TAA GGA GAT CGG AAG AGC ACA C
Figure 4, 5, 7; Supplementary Figure 1, 2	3P_IL6 ENST00000404625_18-25P_IL6 ENST00000404625_1-17	/5Phos/GGA GCT GTC GTT CAC TCG TGA TGT AGT GGG ATG AAG GAG TAG AGG AGC AAG ACA CAG TCT GCA TArA rA	/5Phos/TCT GTT CTG GAG GTA CTC TAG GTT CCA ATC GGA TCT TAG GGA GGT GGG TGA GAT CGG AAG AGC ACA C
Figure 4, 5, 7; Supplementary Figure 1, 2	3P_IDO1 ENST00000518237_21-225P_IDO1 ENST00000518237_13-14	/5Phos/GGA GCT GTC GTT CAC TCG TTG TGA AGA AAT AGC ACC GTT GCG CTT ACG GCA TTC AAG GGT TCA AGrC rA	/5Phos/CCA AAA TAG GAG GCA GTT CCC GTA GCG GAA TCT GCG TCG GGA ACG GAT ACA GAT CGG AAG AGC ACA C
Figure 4, 5, 7; Supplementary Figure 1, 2	3P_CD274 ENST00000381577_20-115P_CD274 ENST00000381577_12-19	/5Phos/GGA GCT GTC GTT CAC TCC GTT GCG ACG ACT AAA ACG AGC GTC CCT TGA GTC CAG AAG CTT CTT TArG rA	/5Phos/CAA CGA ATG AGG CTT TTC TGT CCG TCA CGC AAT TTG AAG GGA GTA ATT GAA GAT CGG AAG AGC ACA C
Figure 4, 5, 7; Supplementary Figure 1, 2	3P_PDCD1LG2 ENST00000397747_10-95P_PDCD1LG2 ENST00000397747_16-15	/5Phos/GGA GCT GTC GTT CAC TCA TTA GGG CAT CGA CCG AAG GAG TAG AGG AGG AAG ACG CAT GTA AAG CTrA rC	/5Phos/TGT CAT ATC AGG TCA CCC TGT ATG TAA GTG GGT GGG ATG TAA TTC GGC CGA GAT CGG AAG AGC ACA C
Figure 4, 5, 7; Supplementary Figure 1, 2	3P_MRC1 ENST00000569591_5-225P_MRC1 ENST00000569591_7-24	/5Phos/GGA GCT GTC GTT CAC TCG GTT CCA ATC GGA TCG TGA TGT AGT GGG ATA AGA AGA GCT TCA CAT AGrG rC	/5Phos/ACA ATC ATT CCG TTC ACC AGG GTC CCG TTG AAC TTA ATG GAG GAA TGG GTA GAT CGG AAG AGC ACA C
Figure 4, 5, 7; Supplementary Figure 1, 2	3P_PRF1 ENST00000441259_1-215P_PRF1 ENST00000441259_3-23	/5Phos/GGA GCT GTC GTT CAC TCT ATG TAA GTG GGT GGG TTG TGA AGA AAT AGA TCT CCA AAC CAG GCT AGrA rA	/5Phos/ATC CGT GGC AGT GAA CCA GTT CGG ACG ATC ATG GGG AGA AAG GTG TAA GGA GAT CGG AAG AGC ACA C
Figure 4, 5, 7; Supplementary Figure 1, 2	3P_FAS ENST00000690268_16-205P_FAS ENST00000690268_18-14	/5Phos/GGA GCT GTC GTT CAC TCC GTA GCG GAA TCT GCG AAG GGA GTA ATT GAG CTT GTG AAA GAT AAG CArA rG	/5Phos/TTT CTA AGG GCA GTC TTG CCG TTA GGA TGG GTT GTG TCG GGA ACG GAT ACA GAT CGG AAG AGC ACA C
Figure 4, 5, 7; Supplementary Figure 1, 2	3P_ENTPD1 ENST00000371205_13-195P_ENTPD1 ENST00000371205_15-17	/5Phos/GGA GCT GTC GTT CAC TCT CCG TCA CGC AAT TTC ACC GTT GCG CTT ACA TGT CCA CTT TCA CCA GGrG rG	/5Phos/CCT ATG ATG GCC ACT GTG AAG ATG TAA TTC GGC CGT TAG GGA GGT GGG TGA GAT CGG AAG AGC ACA C
Figure 4, 5, 7; Supplementary Figure 1, 2	3P_MKI67 ENST00000368654_12-115P_MKI67 ENST00000368654_8-7	/5Phos/GGA GCT GTC GTT CAC TCC GTT GCG ACG ACT AAT CGG ACG ATC ATG GGC CAG TCT TAG CTG AGG TCrA rC	/5Phos/TAT CTT GAG CCT TTG CTT GGA GCG CGT CAA ACA GAG GTC CCG TTG AAC TTA GAT CGG AAG AGC ACA C
Figure 4, 5, 7; Supplementary Figure 1, 2	3P_CD44 ENST00000428726_10-35P_CD44 ENST00000428726_4-9	/5Phos/GGA GCT GTC GTT CAC TCG CGC AGC AAT TCA CTG AAG GAG TAG AGG AGG ATT CCT GAT CTT GGG GArG rG	/5Phos/TGG GAT GAA GGT CCT GCT TTA TTG ACC GTC TCG TTA ACG AGC GTC CCT TGA GAT CGG AAG AGC ACA C
Figure 4, 5, 7; Supplementary Figure 1, 2	3P_MS4A1 ENST00000345732_6-225P_MS4A1 ENST00000345732_21-5	/5Phos/GGA GCT GTC GTT CAC TCG GTT CCA ATC GGA TCC GTA GCG GAA TCT GCC CTA GGC TGC GCT GAT GTrC rA	/5Phos/TTC TGG AAA GTT CGT CTC TGG TGA TGT AGT GGG ATA TTA GGG CAT CGA CCA GAT CGG AAG AGC ACA C
Figure 4, 5, 7; Supplementary Figure 1, 2	3P_CD6 ENST00000313421_1-135P_CD6 ENST00000313421_14-2	/5Phos/GGA GCT GTC GTT CAC TCT CCG TCA CGC AAT TTG TTG TGA AGA AAT AGA GTT CGT GGC ACT GGG ACrA rG	/5Phos/TCG TAG TCA TCG TTG TCG GTG TCG GGA ACG GAT ACC GAA CGA ACG ATA GCA GAT CGG AAG AGC ACA C
Figure 4, 5, 7; Supplementary Figure 1, 2	3P_CD5 ENST00000347785_12-205P_CD5 ENST00000347785_24-16	/5Phos/GGA GCT GTC GTT CAC TCG AGA AAG GTG TAA GGG ATG TAA TTC GGC CGC TCA AAA TGA GCT TGT GArA rG	/5Phos/CTT CTG ATG GGG ACA GAA GAA ATG GAG GAA TGG GTT ATG TAA GTG GGT GGA GAT CGG AAG AGC ACA C
Figure 4, 5, 7; Supplementary Figure 1, 2	3P_FUT4 ENST00000358752_23-155P_FUT4 ENST00000358752_19-11	/5Phos/GGA GCT GTC GTT CAC TCA ACG AGC GTC CCT TGC GTT GCG ACG ACT AAA TCT TAT TAT CAT GTC CTrG rG	/5Phos/TAT TTT CGC CAG TCA TTT TAG AAG GGA GTA ATT GAC ACC GTT GCG CTT ACA GAT CGG AAG AGC ACA C
Figure 4, 5, 7; Supplementary Figure 1, 2	3P_IL18 ENST00000280357_9-105P_IL18 ENST00000280357_18-17	/5Phos/GGA GCT GTC GTT CAC TCG GTC CCG TTG AAC TTT CGG ACG ATC ATG GGT GGA GTA TGG CTC CAC CTrG rG	/5Phos/GAC ACT TCT CTG AAA GAA TAG TTA GGA TGG GTT GTT TAG GGA GGT GGG TGA GAT CGG AAG AGC ACA C
Figure 4, 5, 7; Supplementary Figure 1, 2	3P_NCAM1 ENST00000615285_7-35P_NCAM1 ENST00000615285_6-2	/5Phos/GGA GCT GTC GTT CAC TCG AAG GAG TAG AGG AGA TTA GGG CAT CGA CCA AGA GCA GGA CAC TGG GTrA rG	/5Phos/TCG ATG GAT GGT GAA GAG GGG CGC AGC AAT TCA CTC GAA CGA ACG ATA GCA GAT CGG AAG AGC ACA C
Figure 4, 5, 7; Supplementary Figure 1, 2	3P_IL10RA ENST00000227752_22-55P_IL10RA ENST00000227752_23-8	/5Phos/GGA GCT GTC GTT CAC TCG TGA TGT AGT GGG ATA ATG GAG GAA TGG GTA TGC GTC TCT GAT TCA GGrC rC	/5Phos/CTT CTT TCG GCG CCG CAC ATG AGA AAG GTG TAA GGA GCG CGT CAA ACA GAA GAT CGG AAG AGC ACA C
Figure 4, 5, 7; Supplementary Figure 1, 2	3P_CD3E ENST00000361763_21-245P_CD3E ENST00000361763_4-1	/5Phos/GGA GCT GTC GTT CAC TCC GTA GCG GAA TCT GCG TTA GGA TGG GTT GTT TCG ATA ATG AAC TTG CArC rG	/5Phos/AGA ATA CAG GTC CCG CTG GCA TTG ACC GTC TCG TTG GTT CCA ATC GGA TCA GAT CGG AAG AGC ACA C
Figure 4, 5, 7; Supplementary Figure 1, 2	3P_CD3D ENST00000300692_13-185P_CD3D ENST00000300692_19-16	/5Phos/GGA GCT GTC GTT CAC TCC ACC GTT GCG CTT ACT TAG GGA GGT GGG TGC CAG GGA GGT GTC GTT ATrA rG	/5Phos/GTA GAT TCT TTG TCC TTG TAG AAG GGA GTA ATT GAT ATG TAA GTG GGT GGA GAT CGG AAG AGC ACA C
Figure 4, 5, 7; Supplementary Figure 1, 2	3P_CXCR5 ENST00000292174_11-175P_CXCR5 ENST00000292174_10-20	/5Phos/GGA GCT GTC GTT CAC TCG ATG TAA TTC GGC CGG TCG GGA ACG GAT ACA GCC ATT GCG ACA GGC ACrA rC	/5Phos/TTG TCC AAT CTG TCC AGT TCC GTT GCG ACG ACT AAG TTG TGA AGA AAT AGA GAT CGG AAG AGC ACA C
Figure 4, 5, 7; Supplementary Figure 1, 2	3P_CD27 ENST00000266557_15-145P_CD27 ENST00000266557_9-12	/5Phos/GGA GCT GTC GTT CAC TCA TTG ACC GTC TCG TTG GTC CCG TTG AAC TTC TCC AGA CCC AGA ACA GTrG rA	/5Phos/TCA GCA TTG GCA GTG ATG GTA ACG AGC GTC CCT TGT CCG TCA CGC AAT TTA GAT CGG AAG AGC ACA C
Figure 4, 5, 7; Supplementary Figure 1, 2	3P_LAG3 ENST00000203629_4-75P_LAG3 ENST00000203629_1-6	/5Phos/GGA GCT GTC GTT CAC TCA GCG CGT CAA ACA GAG TGA TGT AGT GGG ATA TGT CTT CTG AAA CCG GTrG rA	/5Phos/GGT TAT ACA TGA TGG AGA CGG GTT CCA ATC GGA TCG CGC AGC AAT TCA CTA GAT CGG AAG AGC ACA C
Figure 4, 5, 7; Supplementary Figure 1, 2	3P_CD4 ENST00000011653_8-215P_CD4 ENST00000011653_24-5	/5Phos/GGA GCT GTC GTT CAC TCG TTA GGA TGG GTT GTT CGG ACG ATC ATG GGG AGC CAT ATC GGT CCA GTrC rC	/5Phos/GGA CAC TGG CAG GTC TTC TTA ATG GAG GAA TGG GTA TTA GGG CAT CGA CCA GAT CGG AAG AGC ACA C
Figure 4, 5, 7; Supplementary Figure 1, 2	3P_CD163 ENST00000359156_18-35P_CD163 ENST00000359156_2-19	/5Phos/GGA GCT GTC GTT CAC TCG TTG TGA AGA AAT AGG AAG GAG TAG AGG AGT TCT TGG GCA TGG TTA TTrG rG	/5Phos/CCT GAC CAA ACT CTG CTT CTC GAA CGA ACG ATA GCG AAG GGA GTA ATT GAA GAT CGG AAG AGC ACA C
Figure 4, 5, 7; Supplementary Figure 1, 2	3P_CD69 ENST00000228434_20-225P_CD69 ENST00000228434_17-23	/5Phos/GGA GCT GTC GTT CAC TCT CCG TCA CGC AAT TTG ATG TAA TTC GGC CGT ACT GGG ATG CTC TTC GArC rC	/5Phos/TCA ACC TGT GAT GCT TCT AGT TAG GGA GGT GGG TGG AGA AAG GTG TAA GGA GAT CGG AAG AGC ACA C
Figure 4, 5, 7; Supplementary Figure 1, 2	3P_IFNG ENST00000229135_12-155P_IFNG ENST00000229135_16-11	/5Phos/GGA GCT GTC GTT CAC TCG TCG GGA ACG GAT ACA TTA GGG CAT CGA CCA TGT CAT TTG TAA ATG GGrG rC	/5Phos/TCG AAA CAG CAT CTG ACT CCT ATG TAA GTG GGT GGC ACC GTT GCG CTT ACA GAT CGG AAG AGC ACA C
Figure 4, 5, 7; Supplementary Figure 1, 2	3P_CMKLR1 ENST00000550402_14-55P_CMKLR1 ENST00000550402_6-13	/5Phos/GGA GCT GTC GTT CAC TCA TTG ACC GTC TCG TTC GTA GCG GAA TCT GCA TGG CGT AAG TCA GAT TCrG rC	/5Phos/TAT GAC ACT CTG TGG CCA CAG CGC AGC AAT TCA CTC GTA GCG GAA TCT GCA GAT CGG AAG AGC ACA C
Figure 4, 5, 7; Supplementary Figure 1, 2	3P_GZMB ENST00000415355_4-135P_GZMB ENST00000415355_8-9	/5Phos/GGA GCT GTC GTT CAC TCG TCG GGA ACG GAT ACG GTC CCG TTG AAC TTC TGT CAG CTG CCA GAT GArG rG	/5Phos/ACT TTC GAT CTT CCT GCA CTA GCG CGT CAA ACA GAA ACG AGC GTC CCT TGA GAT CGG AAG AGC ACA C
Figure 4, 5, 7; Supplementary Figure 1, 2	3P_CD276 ENST00000318443_14-75P_CD276 ENST00000318443_3-10	/5Phos/GGA GCT GTC GTT CAC TCC GAA CGA ACG ATA GCG AAG GAG TAG AGG AGC TGA CCC ATG AGG GCT CArG rG	/5Phos/TTG AGC TGT GCC AGG CTG AAT CGG ACG ATC ATG GGC GTT GCG ACG ACT AAA GAT CGG AAG AGC ACA C
Figure 4, 5, 7; Supplementary Figure 1, 2	3P_CD19 ENST00000324662_2-225P_CD19 ENST00000324662_20-8	/5Phos/GGA GCT GTC GTT CAC TCG AAG GGA GTA ATT GAG TGA TGT AGT GGG ATC ATC CTG AGT CCA GTT CTrG rG	/5Phos/AAG TCC ATT GTC CTG GCG ACG TTG TGA AGA AAT AGA GCG CGT CAA ACA GAA GAT CGG AAG AGC ACA C
Figure 4, 5, 7; Supplementary Figure 1, 2	3P_ITGAL ENST00000356798_19-215P_ITGAL ENST00000356798_1-7	/5Phos/GGA GCT GTC GTT CAC TCG AGA AAG GTG TAA GGC ACC GTT GCG CTT ACT GAC CTG TGT CCT GTA GGrA rG	/5Phos/GCA CTC TGC ACC TCA CAG GCG GTT CCA ATC GGA TCG GTC CCG TTG AAC TTA GAT CGG AAG AGC ACA C
Figure 4, 5, 7; Supplementary Figure 1, 2	3P_ITGAM ENST00000648685_23-115P_ITGAM ENST00000648685_12-24	/5Phos/GGA GCT GTC GTT CAC TCG CGC AGC AAT TCA CTA TTA GGG CAT CGA CCT TCA GCT CCA CAG GCA CCrC rA	/5Phos/TCC TCA CCA TCA TTT CTC ACT CCG TCA CGC AAT TTA ATG GAG GAA TGG GTA GAT CGG AAG AGC ACA C
Figure 4, 5, 7; Supplementary Figure 1, 2	3P_ITGAX ENST00000268296_6-55P_ITGAX ENST00000268296_17-18	/5Phos/GGA GCT GTC GTT CAC TCT ATG TAA GTG GGT GGA TTG ACC GTC TCG TTG TAA AAC GAA GAA AGG TArC rA	/5Phos/GAA GTT GAT GCT GAC AGG CAT TAG GGA GGT GGG TGG TTA GGA TGG GTT GTA GAT CGG AAG AGC ACA C
Figure 4, 5, 7; Supplementary Figure 1, 2	3P_CCL22 ENST00000219235_16-45P_CCL22 ENST00000219235_3-15	/5Phos/GGA GCT GTC GTT CAC TCC GTT GCG ACG ACT AAG AGA AAG GTG TAA GGA ACT CCT CTA GCA CCT CCrA rG	/5Phos/GGA GTC TCC TAT TAG GAA AAT CGG ACG ATC ATG GGG ATG TAA TTC GGC CGA GAT CGG AAG AGC ACA C
Figure 4, 5, 7; Supplementary Figure 1, 2	3P_NOS2 ENST00000313735_10-235P_NOS2 ENST00000313735_9-24	/5Phos/GGA GCT GTC GTT CAC TCG TGA TGT AGT GGG ATG AAG GGA GTA ATT GAA GTG AGG GGA AGC CTC CCrA rA	/5Phos/GAA TGT GGG GCT GTT GGT GAA ACG AGC GTC CCT TGA ATG GAG GAA TGG GTA GAT CGG AAG AGC ACA C
Figure 4, 5, 7; Supplementary Figure 1, 2	3P_CCL5 ENST00000603197_21-195P_CCL5 ENST00000603197_8-2	/5Phos/GGA GCT GTC GTT CAC TCG TCG GGA ACG GAT ACT CCG TCA CGC AAT TTA CCT TGA TGG CCT TGT TGrC rG	/5Phos/GCT AGG ACA AGA GCA AGC AGA GCG CGT CAA ACA GAC GAA CGA ACG ATA GCA GAT CGG AAG AGC ACA C
Figure 4, 5, 7; Supplementary Figure 1, 2	3P_CCR7 ENST00000246657_14-125P_CCR7 ENST00000246657_10-16	/5Phos/GGA GCT GTC GTT CAC TCG CGC AGC AAT TCA CTC ACC GTT GCG CTT ACA GAT GTG TAC ATG GAC TCrA rA	/5Phos/CTC AAA GTT GCG TGC CTG GAC GTT GCG ACG ACT AAT ATG TAA GTG GGT GGA GAT CGG AAG AGC ACA C
Figure 4, 5, 7; Supplementary Figure 1, 2	3P_TBX21 ENST00000177694_6-115P_TBX21 ENST00000177694_13-4	/5Phos/GGA GCT GTC GTT CAC TCG ATG TAA TTC GGC CGA ACG AGC GTC CCT TGA ATT ATC TGC AAC ACA CTrG rG	/5Phos/AGT TCT CCC GGA ATC CTT TGC GTA GCG GAA TCT GCA TTG ACC GTC TCG TTA GAT CGG AAG AGC ACA C
Figure 4, 5, 7; Supplementary Figure 1, 2	3P_PECAM1 ENST00000563924_15-95P_PECAM1 ENST00000563924_3-5	/5Phos/GGA GCT GTC GTT CAC TCA GCG CGT CAA ACA GAG GTC CCG TTG AAC TTA AAT CTT AAG CCT GCC AGrA rG	/5Phos/TAT TCG ACG TCT TCA GTG GGT CGG ACG ATC ATG GGA TTA GGG CAT CGA CCA GAT CGG AAG AGC ACA C
Figure 4, 5, 7; Supplementary Figure 1, 2	3P_BCL2 ENST00000398117_8-75P_BCL2 ENST00000398117_17-18	/5Phos/GGA GCT GTC GTT CAC TCC GAA CGA ACG ATA GCA ATG GAG GAA TGG GTC GTT ATT CCG ACC TCG GTrG rA	/5Phos/TTT TCT GCC CCT GCC AAA TCT TAG GGA GGT GGG TGG TTA GGA TGG GTT GTA GAT CGG AAG AGC ACA C
Figure 4, 5, 7; Supplementary Figure 1, 2	3P_TNFSF9 ENST00000245817_2-245P_TNFSF9 ENST00000245817_4-22	/5Phos/GGA GCT GTC GTT CAC TCG CGC AGC AAT TCA CTG TTG TGA AGA AAT AGG TGT TTC GGG AAG GCA AArA rG	/5Phos/AGG GAG TCC GGC TGG GAT TTA TTG ACC GTC TCG TTG AAG GAG TAG AGG AGA GAT CGG AAG AGC ACA C
Figure 4, 5, 7; Supplementary Figure 1, 2	3P_CD70 ENST00000245903_6-205P_CD70 ENST00000245903_1-23	/5Phos/GGA GCT GTC GTT CAC TCT CCG TCA CGC AAT TTT TAG GGA GGT GGG TGT TCC ACG TGG ATT TGC ACrG rC	/5Phos/TGT CCC AGT GAG GTT GGT GCG GTT CCA ATC GGA TCG AGA AAG GTG TAA GGA GAT CGG AAG AGC ACA C
Figure 4, 5, 7; Supplementary Figure 1, 2	3P_CD209 ENST00000315599_12-175P_CD209 ENST00000315599_16-21	/5Phos/GGA GCT GTC GTT CAC TCC GTT GCG ACG ACT AAG TCG GGA ACG GAT ACA GAG GTA GGT GCC CTC AArG rA	/5Phos/TTC GTT CAT CTG GAC ATG CCT ATG TAA GTG GGT GGG TGA TGT AGT GGG ATA GAT CGG AAG AGC ACA C
Figure 4, 5, 7; Supplementary Figure 1, 2	3P_ICAM1 ENST00000264832_10-145P_ICAM1 ENST00000264832_11-15	/5Phos/GGA GCT GTC GTT CAC TCA TTA GGG CAT CGA CCA ACG AGC GTC CCT TGC TGG GGA TTT AGC TCC CArG rC	/5Phos/TCT CGA GTG ACA GTC ACT GAC ACC GTT GCG CTT ACG ATG TAA TTC GGC CGA GAT CGG AAG AGC ACA C
Figure 4, 5, 7; Supplementary Figure 1, 2	3P_AXL ENST00000301178_5-95P_AXL ENST00000301178_13-1	/5Phos/GGA GCT GTC GTT CAC TCG AAG GAG TAG AGG AGG AGA AAG GTG TAA GGG TGG ATC CAC TTC CAG CCrG rA	/5Phos/ACC GCG ACA TCA AGG CAT ACC GTA GCG GAA TCT GCG GTT CCA ATC GGA TCA GAT CGG AAG AGC ACA C
Figure 4, 5, 7; Supplementary Figure 1, 2	3P_TGFB1 ENST00000221930_22-235P_TGFB1 ENST00000221930_19-18	/5Phos/GGA GCT GTC GTT CAC TCC ACC GTT GCG CTT ACT CGG ACG ATC ATG GGT ACA TGG AGC AGT CGT CCrA rG	/5Phos/GGT CCT TGC GGA AGT CAA TGG AAG GGA GTA ATT GAG TTA GGA TGG GTT GTA GAT CGG AAG AGC ACA C
Figure 4, 5, 7; Supplementary Figure 1, 2	3P_CD79A ENST00000221972_11-35P_CD79A ENST00000221972_10-2	/5Phos/GGA GCT GTC GTT CAC TCG ATG TAA TTC GGC CGG TCG GGA ACG GAT ACG TAC AGA GCA AGA GGA TArG rC	/5Phos/GTT CAG GCC TTC ATA AAG GTC GTT GCG ACG ACT AAC GAA CGA ACG ATA GCA GAT CGG AAG AGC ACA C
Figure 4, 5, 7; Supplementary Figure 1, 2	3P_NKG7 ENST00000595217_15-145P_NKG7 ENST00000595217_21-24	/5Phos/GGA GCT GTC GTT CAC TCT ATG TAA GTG GGT GGC GTA GCG GAA TCT GCT GAG CCA GTC TTC AAC CArG rG	/5Phos/TGA GAC CCA GCC CAG GTA GAG TGA TGT AGT GGG ATA ATG GAG GAA TGG GTA GAT CGG AAG AGC ACA C
Figure 4, 5, 7; Supplementary Figure 1, 2	3P_NCR1 ENST00000594765_16-135P_NCR1 ENST00000594765_20-17	/5Phos/GGA GCT GTC GTT CAC TCT CCG TCA CGC AAT TTA ACG AGC GTC CCT TGA GCG AGA TGT TGC TTA GTrG rC	/5Phos/AAC CAC ACT AGA GCC ACC AGG TTG TGA AGA AAT AGT TAG GGA GGT GGG TGA GAT CGG AAG AGC ACA C
Figure 4, 5, 7; Supplementary Figure 1, 2	3P_SIRPA ENST00000358771_12-95P_SIRPA ENST00000358771_5-8	/5Phos/GGA GCT GTC GTT CAC TCG AAG GGA GTA ATT GAG TTA GGA TGG GTT GTA TCT GCG TTT CCA AAC CGrA rG	/5Phos/TAG CTG GAG GGG CAA GCT CAA TTA GGG CAT CGA CCA GCG CGT CAA ACA GAA GAT CGG AAG AGC ACA C
Figure 4, 5, 7; Supplementary Figure 1, 2	3P_MMP9 ENST00000372330_19-185P_MMP9 ENST00000372330_6-7	/5Phos/GGA GCT GTC GTT CAC TCT CGG ACG ATC ATG GGA TTG ACC GTC TCG TTC CAG GTC TTT GGT CTC ACrA rG	/5Phos/TTG GAA CCA CGA CGC CCT TGG CGC AGC AAT TCA CTG GTC CCG TTG AAC TTA GAT CGG AAG AGC ACA C
Figure 4, 5, 7; Supplementary Figure 1, 2	3P_CD40 ENST00000372285_3-45P_CD40 ENST00000372285_13-14	/5Phos/GGA GCT GTC GTT CAC TCG GTT CCA ATC GGA TCA ATG GAG GAA TGG GTG GGC ATG AAA TCT TAA TCrC rG	/5Phos/CTT GTC CAA GGG TGA CAT TTC GTA GCG GAA TCT GCG TCG GGA ACG GAT ACA GAT CGG AAG AGC ACA C
Figure 4, 5, 7; Supplementary Figure 1, 2	3P_ICOSLG ENST00000407780_1-245P_ICOSLG ENST00000407780_3-22	/5Phos/GGA GCT GTC GTT CAC TCT TAG GGA GGT GGG TGG AGA AAG GTG TAA GGT CCA TGG CTC CCT GCA TTrC rC	/5Phos/TGA GTT TTC TAC CTG GGC CAT CGG ACG ATC ATG GGG AAG GAG TAG AGG AGA GAT CGG AAG AGC ACA C
Figure 4, 5, 7; Supplementary Figure 1, 2	3P_ADORA2A ENST00000610595_17-235P_ADORA2A ENST00000610595_2-8	/5Phos/GGA GCT GTC GTT CAC TCT CCG TCA CGC AAT TTG TTA GGA TGG GTT GTC TCC ATG CTC TGA GCT CArG rC	/5Phos/CTG CTC TGC GCA TTG TTG TCC GAA CGA ACG ATA GCA GCG CGT CAA ACA GAA GAT CGG AAG AGC ACA C
Figure 4, 5, 7; Supplementary Figure 1, 2	3P_IL2RB ENST00000698890_12-185P_IL2RB ENST00000698890_15-21	/5Phos/GGA GCT GTC GTT CAC TCA ACG AGC GTC CCT TGA TTA GGG CAT CGA CCC TGC TCC AGA GAC TGT ACrC rA	/5Phos/TGG GAA AAG AAC TTC GAG GGG ATG TAA TTC GGC CGG TGA TGT AGT GGG ATA GAT CGG AAG AGC ACA C
Figure 4, 5, 7; Supplementary Figure 1, 2	3P_FOXP3 ENST00000376207_9-55P_FOXP3 ENST00000376207_7-11	/5Phos/GGA GCT GTC GTT CAC TCA TTG ACC GTC TCG TTG CGC AGC AAT TCA CTA AAG GGT AAT TCT CAA GTrG rG	/5Phos/TCT CTC TCT GGA GGA GAC ATG GTC CCG TTG AAC TTC ACC GTT GCG CTT ACA GAT CGG AAG AGC ACA C
Figure 4, 5, 7; Supplementary Figure 1, 2	3P_IL2RG ENST00000374202_4-65P_IL2RG ENST00000374202_10-16	/5Phos/GGA GCT GTC GTT CAC TCG TTG TGA AGA AAT AGC GTA GCG GAA TCT GCG TGG TGG GCC GAC AGG AArG rA	/5Phos/GGA ATG CCA AAT GAA GGG GTC GTT GCG ACG ACT AAT ATG TAA GTG GGT GGA GAT CGG AAG AGC ACA C
Figure 4, 5, 7; Supplementary Figure 1, 2	3P_CXCR3 ENST00000373691_20-135P_CXCR3 ENST00000373691_14-19	/5Phos/GGA GCT GTC GTT CAC TCA ATG GAG GAA TGG GTG TTA GGA TGG GTT GTC TTG ACT CGA AGC TTC CCrG rA	/5Phos/TGA AGT CTG GGA GGG CGA AAG TCG GGA ACG GAT ACG AAG GGA GTA ATT GAA GAT CGG AAG AGC ACA C
Figure 4, 5, 7; Supplementary Figure 1, 2	3P_CD40LG ENST00000370629_24-185P_CD40LG ENST00000370629_2-8	/5Phos/GGA GCT GTC GTT CAC TCG GTC CCG TTG AAC TTT TAG GGA GGT GGG TGG TAG TGG TCG ATG CGG TArG rA	/5Phos/TTG GAA CAG AAG GTG ACT TGC GAA CGA ACG ATA GCA GCG CGT CAA ACA GAA GAT CGG AAG AGC ACA C
Figure 4, 5, 7; Supplementary Figure 1, 2	3P_G6PD ENST00000696430_7-175P_G6PD ENST00000696430_23-1		/5Phos/TCT GGT CCT CAC GGA ACA GGG AGA AAG GTG TAA GGG GTT CCA ATC GGA TCA GAT CGG AAG AGC ACA C
Figure 4; Supplementary Figure 2	3P_HDGFL2_cry1_endoexV1_3|85P_HDGFL2_cry1_endoexV1_9|14	/5Phos/GGAGCTGTCGTTCACTCTCGGACGATCATGGGAGCGCGTCAAACAGACTCTTGCTTTCTCACTCTrCrU	/5Phos/CACTCTCATGCAGGCGCGTCAACGAGCGTCCCTTGGTCGGGAACGGATACAGATCGGAAGAGCACAC
Figure 4; Supplementary Figure 2	3P_HDGFL2_con2_endoexV1_11|145P_HDGFL2_con2_endoexV1_18|23	/5Phos/GGAGCTGTCGTTCACTCCACCGTTGCGCTTACGTCGGGAACGGATACCCTTTAGGGCAAACTTGArUrC	/5Phos/TCACTGTGCAGCTTCTGCAGGTTAGGATGGGTTGTGAGAAAGGTGTAAGGAGATCGGAAGAGCACAC
Figure 4; Supplementary Figure 2	3P_GPSM2_cry2_endoexV1_11|145P_GPSM2_cry2_endoexV1_17|24	/5Phos/GGAGCTGTCGTTCACTCCACCGTTGCGCTTACGTCGGGAACGGATACTTAGGTCATAGCCTGTTCrCrU	/5Phos/CTTCCTTATTTAAAAGTGTTTTAGGGAGGTGGGTGAATGGAGGAATGGGTAGATCGGAAGAGCACAC
Figure 4; Supplementary Figure 2	3P_GPSM2_con1_endoexV1_4|65P_GPSM2_con1_endoexV1_19|21	/5Phos/GGAGCTGTCGTTCACTCATTGACCGTCTCGTTGCGCAGCAATTCACTTTGCTAAGTGCTTCAGATrGrA	/5Phos/TAATCAATGGCCTTTTCATAGAAGGGAGTAATTGAGTGATGTAGTGGGATAGATCGGAAGAGCACAC
Figure 4; Supplementary Figure 2	3P_ACSF2_con1_endoexV1_4|65P_ACSF2_con1_endoexV1_9|15	/5Phos/GGAGCTGTCGTTCACTCATTGACCGTCTCGTTGCGCAGCAATTCACTCTTCAGGACGTTGTAGTArUrU	/5Phos/GCTGGGTCTTGAATTGCTTGAACGAGCGTCCCTTGGATGTAATTCGGCCGAGATCGGAAGAGCACAC
Figure 4; Supplementary Figure 2	3P_ACSF2_cry1_endoexV1_1|85P_ACSF2_cry1_endoexV1_19|22	/5Phos/GGAGCTGTCGTTCACTCGGTTCCAATCGGATCAGCGCGTCAAACAGATGGACACACGCACACACArCrA	/5Phos/CACACACACACACACCTCTGGAAGGGAGTAATTGAGAAGGAGTAGAGGAGAGATCGGAAGAGCACAC
Figure 4; Supplementary Figure 2	GPSM2|3P_TDP02.25P_TDP02.1_18|20	/5Phos/GGAGCTGTCGTTCACTCCGTAGCGGAATCTGCGATGTAATTCGGCCGACCACATGTCCACTTATArCrC	/5Phos/CTGTAACGAACATGAAAAGAGTTAGGATGGGTTGTGTTGTGAAGAAATAGAGATCGGAAGAGCACAC
Figure 4; Supplementary Figure 2	HDGFL2|3P_TDP03.2|5P_TDP03.1_17|23	/5Phos/GGAGCTGTCGTTCACTCTCCGTCACGCAATTTGTCGGGAACGGATACCCAAACCAGATGGTGGGCrUrC	/5Phos/CTTTTTTTTCCGTCCCCCCATTAGGGAGGTGGGTGGAGAAAGGTGTAAGGAGATCGGAAGAGCACAC
Figure 4; Supplementary Figure 2	HDGFL2|3P_TDP03.45|5P_TDP03.3_20|22	/5Phos/GGAGCTGTCGTTCACTCTCGGACGATCATGGGATTAGGGCATCGACCTCGGAGGCTGATGGCGCCrUrU	/5Phos/CTCTCTCCTCTCTTCTGTGTGTTGTGAAGAAATAGGAAGGAGTAGAGGAGAGATCGGAAGAGCACAC
Figure 4; Supplementary Figure 2	HDGFL2|3P_TDP03.4|5P_TDP03.1_17|23	/5Phos/GGAGCTGTCGTTCACTCTCGGACGATCATGGGATTAGGGCATCGACCTCGGAGGCTGATGGCGCCrUrU	/5Phos/CTTTTTTTTCCGTCCCCCCATTAGGGAGGTGGGTGGAGAAAGGTGTAAGGAGATCGGAAGAGCACAC
Figure 4; Supplementary Figure 2	ACSF2|3P_TDP01.2|5P_TDP01.1_2|8	/5Phos/GGAGCTGTCGTTCACTCTCGGACGATCATGGGATTAGGGCATCGACCACCTTCCAATCACACATGrGrC	/5Phos/GGAGCTGTCGTTCACTCCGAACGAACGATAGCAGCGCGTCAAACAGAACAAGGGCCTTGCAGCCCrArC
Figure 4; Supplementary Figure 2	ACSF2|3P_TDP01.45P_CON|5P_TDP01.1_12|14	/5Phos/GGAGCTGTCGTTCACTCCGAACGAACGATAGCAGCGCGTCAAACAGAACAAGGGCCTTGCAGCCCrArC	/5Phos/CTTCTTGAGGACATACTCCATCCGTCACGCAATTTGTCGGGAACGGATACAGATCGGAAGAGCACAC
Figure 4; Supplementary Figure 2	ACSF2|3P_TDP01.4|5P_TDP01.3_9|15	/5Phos/GGAGCTGTCGTTCACTCCGAACGAACGATAGCAGCGCGTCAAACAGAACAAGGGCCTTGCAGCCCrArC	/5Phos/GCCAGGTTTGTGTCTGACCAAACGAGCGTCCCTTGGATGTAATTCGGCCGAGATCGGAAGAGCACAC
Figure 4; Supplementary Figure 2	GPSM2|3P_TDP02.4|5P_TDP02.1_13|15	/5Phos/CTGTTCATCAGCCCCTCTGAGTCGGGAACGGATACTATGTAAGTGGGTGGAGATCGGAAGAGCACAC	/5Phos/GGAGCTGTCGTTCACTCCGTAGCGGAATCTGCGATGTAATTCGGCCGACCACATGTCCACTTATArCrC
Figure 4; Supplementary Figure 2	3P_CON|GPSM2|3P_TDP02.4|5P_TDP02.3_14|16	/5Phos/GGAGCTGTCGTTCACTCCGAACGAACGATAGCATTGACCGTCTCGTTCTAGGCAAGAAGCTTCCArUrU	/5Phos/CTGTTCATCAGCCCCTCTGAGTCGGGAACGGATACTATGTAAGTGGGTGGAGATCGGAAGAGCACAC

## Sheet: LISH-QC
Ligation sequences can be found in 'ligation sequences' tab
Synthetic DNA
GAPDH	GGAGCTGTCGTTCACTCATCTTGAGGCTGTTGTCATACTTCTCATGGTTCACACCCAAGATCGGAAGAGCACAC
Actin	GGAGCTGTCGTTCACTCAAAACAAATAAAGCCATGCCAATCTCATCTTGTTTTCTGCAGATCGGAAGAGCACAC
Primers
GAPDH_for	CTTGAGGCTGTTGTCATA
GAPDH_rev	TGGGTGTGAACCATGAGAAG
Actin_rev	GCAGAAAACAAGATGAGATT
Actin_for	AACAAATAAAGCCATGCC

## Sheet: Bit-RP sequences
Bit_ID	Bit_num	Readout probe_seq	Fluorophore	5' Modification	Final Sequence
B1	1	GGTTCCAATCGGATC	Cy3	/5Cy3/	/5Cy3/GGTTCCAATCGGATC
B2	2	CGAACGAACGATAGC	Cy3	/5Cy3/	/5Cy3/CGAACGAACGATAGC
B3	3	TCGGACGATCATGGG	Cy3	/5Cy3/	/5Cy3/TCGGACGATCATGGG
B4	4	ATTGACCGTCTCGTT	Cy3	/5Cy3/	/5Cy3/ATTGACCGTCTCGTT
B5	5	ATTAGGGCATCGACC	AF750	/5Alex750N/	/5Alex750N/ATTAGGGCATCGACC
B6	6	GCGCAGCAATTCACT	AF750	/5Alex750N/	/5Alex750N/GCGCAGCAATTCACT
B7	7	GGTCCCGTTGAACTT	AR12	/5RHO12N/	/5RHO12N/GGTCCCGTTGAACTT
B8	8	AGCGCGTCAAACAGA	AF750	/5Alex750N/	/5Alex750N/AGCGCGTCAAACAGA
B9	9	AACGAGCGTCCCTTG	AR12	/5RHO12N/	/5RHO12N/AACGAGCGTCCCTTG
B10	10	CGTTGCGACGACTAA	AR12	/5RHO12N/	/5RHO12N/CGTTGCGACGACTAA
B11	11	CACCGTTGCGCTTAC	AF750	/5Alex750N/	/5Alex750N/CACCGTTGCGCTTAC
B12	12	TCCGTCACGCAATTT	AR12	/5RHO12N/	/5RHO12N/TCCGTCACGCAATTT
B13	13	CGTAGCGGAATCTGC	Cy5	/5Cy5/	/5Cy5/CGTAGCGGAATCTGC
B14	14	GTCGGGAACGGATAC	Cy5	/5Cy5/	/5Cy5/GTCGGGAACGGATAC
B15	15	GATGTAATTCGGCCG	Cy5	/5Cy5/	/5Cy5/GATGTAATTCGGCCG
B16	16	TATGTAAGTGGGTGG	Cy5	/5Cy5/	/5Cy5/TATGTAAGTGGGTGG
B17	17	TTAGGGAGGTGGGTG	Cy3	/5Cy3/	/5Cy3/TTAGGGAGGTGGGTG
B18	18	GTTAGGATGGGTTGT	AR12	/5RHO12N/	/5RHO12N/GTTAGGATGGGTTGT
B19	19	GAAGGGAGTAATTGA	Cy5	/5Cy5/	/5Cy5/GAAGGGAGTAATTGA
B20	20	GTTGTGAAGAAATAG	AF750	/5Alex750N/	/5Alex750N/GTTGTGAAGAAATAG
B21	21	GTGATGTAGTGGGAT	Cy3	/5Cy3/	/5Cy3/GTGATGTAGTGGGAT
B22	22	GAAGGAGTAGAGGAG	AR12	/5RHO12N/	/5RHO12N/GAAGGAGTAGAGGAG
B23	23	GAGAAAGGTGTAAGG	Cy5	/5Cy5/	/5Cy5/GAGAAAGGTGTAAGG
B24	24	AATGGAGGAATGGGT	AF750	/5Alex750N/	/5Alex750N/AATGGAGGAATGGGT
